# Supplementary material for: Orbitrap noise structure and method for noise unbiased multivariate analysis
Source: Nat Commun. 2025 Jul 10;16:6398. doi: 10.1038/s41467-025-61542-2 (PMC12246260; doi:10.1038/s41467-025-61542-2)
Supplement: Supplementary file 4 — Source Data [file 41467_2025_61542_MOESM4_ESM.xlsx]

## Sheet: Fig1b
Overlay 1
80.0005	2.18431
80.0008	2.16022
80.0011	1.88634
80.0014	2.30158
80.0016	2.18002
80.0019	2.24879
80.0022	2.40038
80.0025	1.97172
80.0028	1.98084
80.0031	1.80499
80.0034	2.0339
80.0037	1.94753
80.004	1.59133
80.0042	2.05806
80.0045	1.95116
80.0048	1.74628
80.0051	1.75246
80.0054	1.59274
80.0057	1.55516
80.006	2.05583
80.0063	2.27116
80.0066	2.01789
80.0068	2.30145
80.0071	2.45173
80.0074	2.18915
80.0077	2.09042
80.008	1.95396
80.0083	1.67903
80.0086	2.13336
80.0089	1.84415
80.0091	1.80118
80.0094	2.10186
80.0097	2.02269
80.01	2.18224
80.0103	1.90765
80.0106	2.06604
80.0109	1.75501
80.0112	1.39716
80.0115	1.97095
80.0117	2.24215
80.012	1.7726
80.0123	1.50371
80.0126	1.60629
80.0129	1.73645
80.0132	1.55694
80.0135	1.86426
80.0138	1.9446
80.0141	1.75415
80.0143	1.61892
80.0146	1.82102
80.0149	2.49508
80.0152	1.9101
80.0155	1.90204
80.0158	1.90052
80.0161	1.69494
80.0164	1.99509
80.0167	1.35516
80.0169	1.90763
80.0172	1.95778
80.0175	2.20356
80.0178	1.79826
80.0181	1.67044
80.0184	1.89784
80.0187	1.87099
80.019	2.0441
80.0192	1.51602
80.0195	1.84283
80.0198	2.10883
80.0201	1.7617
80.0204	1.96084
80.0207	1.97777
80.021	1.36211
80.0213	1.69767
80.0216	2.48285
80.0218	2.28696
80.0221	1.76042
80.0224	1.68985
80.0227	2.01722
80.023	1.89963
80.0233	1.90687
80.0236	1.93364
80.0239	1.99384
80.0242	1.83018
80.0244	1.40299
80.0247	1.86637
80.025	1.84646
80.0253	1.88995
80.0256	1.7912
80.0259	1.76088
80.0262	1.88584
80.0265	2.09828
80.0268	2.14098
80.027	2.0387
80.0273	1.95185
80.0276	1.51349
80.0279	2.54025
80.0282	2.16873
80.0285	1.64613
80.0288	1.88938
80.0291	1.77808
80.0294	1.85266
80.0296	2.6061
80.0299	2.0701
80.0302	1.56532
80.0305	1.68668
80.0308	2.05246
80.0311	2.14441
80.0314	1.56814
80.0317	2.00551
80.032	2.8634
80.0322	1.67107
80.0325	1.9205
80.0328	2.23972
80.0331	2.4844
80.0334	1.98287
80.0337	1.95922
80.034	2.2201
80.0343	1.97359
80.0345	2.04853
80.0348	2.33019
80.0351	1.68277
80.0354	2.28424
80.0357	2.16088
80.036	2.02785
80.0363	1.82893
80.0366	1.89641
80.0369	1.99506
80.0371	1.62322
80.0374	1.71203
80.0377	2.08561
80.038	1.95021
80.0383	1.9972
80.0386	1.87233
80.0389	1.57749
80.0392	2.08717
80.0395	2.21798
80.0397	1.99308
80.04	1.87214
80.0403	1.69005
80.0406	2.06228
80.0409	1.91356
80.0412	1.34115
80.0415	1.7272
80.0418	1.76538
80.0421	2.12283
80.0423	1.57422
80.0426	1.92537
80.0429	2.09793
80.0432	1.81289
80.0435	1.81657
80.0438	2.0137
80.0441	1.98108
80.0444	1.61378
80.0447	1.5283
80.0449	1.81155
80.0452	2.18574
80.0455	1.86935
80.0458	1.84778
80.0461	1.97487
80.0464	2.06872
80.0467	1.8748
80.047	2.15069
80.0473	2.28822
80.0475	2.03497
80.0478	2.2512
80.0481	2.03344
80.0484	2.10835
80.0487	1.41633
80.049	1.98334
80.0493	1.90354
80.0496	2.02237
80.0499	1.81057
80.0501	2.00449
80.0504	2.06927
80.0507	1.85913
80.051	2.1252
80.0513	1.63664
80.0516	1.81412
80.0519	1.95228
80.0522	2.06626
80.0525	1.89358
80.0527	1.78066
80.053	2.27931
80.0533	1.9883
80.0536	2.2449
80.0539	1.74807
80.0542	1.71924
80.0545	2.09672
80.0548	1.72865
80.0551	1.90109
80.0553	2.04512
80.0556	2.0372
80.0559	1.84841
80.0562	2.13798
80.0565	1.54239
80.0568	1.71961
80.0571	1.88632
80.0574	1.76144
80.0577	1.89992
80.0579	1.919
80.0582	2.11433
80.0585	1.84035
80.0588	1.7377
80.0591	2.36342
80.0594	2.1251
80.0597	1.92382
80.06	1.94104
80.0603	1.6295
80.0605	1.80702
80.0608	1.31184
80.0611	2.07126
80.0614	1.48472
80.0617	2.06195
80.062	2.11216
80.0623	1.91507
80.0626	1.77923
80.0629	1.90619
80.0631	2.16128
80.0634	2.12206
80.0637	1.93643
80.064	1.90322
80.0643	2.47907
80.0646	1.73911
80.0649	2.66591
80.0652	1.35993
80.0655	2.4572
80.0657	1.52665
80.066	2.15626
80.0663	1.65378
80.0666	2.09785
80.0669	1.77203
80.0672	1.58824
80.0675	2.07881
80.0678	2.40951
80.0681	2.22164
80.0683	1.99462
80.0686	2.31613
80.0689	1.71991
80.0692	2.12779
80.0695	1.68059
80.0698	1.98734
80.0701	1.86421
80.0704	1.93618
80.0707	1.9131
80.0709	1.89134
80.0712	2.11692
80.0715	2.24277
80.0718	2.3455
80.0721	2.33035
80.0724	2.01771
80.0727	1.8448
80.073	1.88983
80.0733	1.95786
80.0735	1.74867
80.0738	1.91433
80.0741	2.30707
80.0744	1.72145
80.0747	1.85972
80.075	1.98147
80.0753	2.2987
80.0756	1.95886
80.0759	2.04829
80.0761	1.95602
80.0764	1.92848
80.0767	1.49452
80.077	1.5371
80.0773	2.18273
80.0776	2.19735
80.0779	1.8647
80.0782	1.69931
80.0785	1.8848
80.0787	1.94517
80.079	2.0946
80.0793	1.95197
80.0796	2.16958
80.0799	2.14897
80.0802	1.81512
80.0805	2.24376
80.0808	2.17889
80.0811	1.96168
80.0813	2.33855
80.0816	2.07379
80.0819	1.7614
80.0822	1.90345
80.0825	1.52359
80.0828	1.97465
80.0831	2.00513
80.0834	1.97843
80.0837	1.97475
80.0839	1.56782
80.0842	1.81439
80.0845	1.92654
80.0848	2.16234
80.0851	2.71727
80.0854	2.10492
80.0857	1.87597
80.086	1.92471
80.0863	1.95513
80.0865	1.75325
80.0868	2.07562
80.0871	1.93709
80.0874	1.60254
80.0877	2.42973
80.088	2.0153
80.0883	2.64315
80.0886	2.40816
80.0889	1.59451
80.0891	2.38771
80.0894	1.95135
80.0897	2.15485
80.09	2.19505
80.0903	1.84637
80.0906	2.00429
80.0909	1.78262
80.0912	2.10065
80.0915	2.01144
80.0917	2.04102
80.092	2.14704
80.0923	1.87921
80.0926	1.81953
80.0929	1.58866
80.0932	2.30543
80.0935	1.83212
80.0938	1.43495
80.0941	2.13795
80.0943	1.91369
80.0946	2.03871
80.0949	1.42144
80.0952	2.05426
80.0955	2.14429
80.0958	1.3508
80.0961	1.84974
80.0964	1.89471
80.0967	1.94312
80.0969	2.1593
80.0972	2.04976
80.0975	1.80877
80.0978	2.07238
80.0981	1.52851
80.0984	2.14585
80.0987	1.66957
80.099	2.04283
80.0993	1.76318
80.0995	1.66066
80.0998	1.89799
80.1001	1.67496
80.1004	1.78931
80.1007	2.44719
80.101	1.63181
80.1013	2.1767
80.1016	1.69946
80.1019	1.98777
80.1022	2.13484
80.1024	1.98615
80.1027	1.74977
80.103	2.30947
80.1033	2.03012
80.1036	2.14303
80.1039	1.95756
80.1042	1.95321
80.1045	1.97888
80.1048	1.13776
80.105	1.59765
80.1053	2.12453
80.1056	2.11057
80.1059	2.15681
80.1062	1.66965
80.1065	2.05281
80.1068	1.65284
80.1071	1.89306
80.1074	1.87499
80.1076	2.36061
80.1079	1.78083
80.1082	1.50631
80.1085	2.12161
80.1088	1.96099
80.1091	2.24435
80.1094	2.04531
80.1097	1.85596
80.11	1.88258
80.1102	1.74017
80.1105	1.84524
80.1108	1.79547
80.1111	1.67275
80.1114	2.16994
80.1117	1.60987
80.112	1.52064
80.1123	1.9171
80.1126	1.69333
80.1128	2.04709
80.1131	2.00657
80.1134	1.8794
80.1137	2.50743
80.114	1.8059
80.1143	2.07143
80.1146	1.64139
80.1149	2.10091
80.1152	1.58578
80.1155	1.94924
80.1157	1.56793
80.116	2.141
80.1163	1.81501
80.1166	1.92162
80.1169	2.83916
80.1172	2.72548
80.1175	2.08868
80.1178	1.85531
80.1181	2.48322
80.1183	2.10612
80.1186	2.40425
80.1189	1.93986
80.1192	2.21712
80.1195	2.04546
80.1198	2.21169
80.1201	1.9752
80.1204	2.03225
80.1207	1.99338
80.1209	2.39717
80.1212	2.1872
80.1215	1.92609
80.1218	1.99777
80.1221	1.86382
80.1224	1.78721
80.1227	2.01463
80.123	2.20059
80.1233	2.44575
80.1235	2.20362
80.1238	2.3125
80.1241	1.7949
80.1244	2.1123
80.1247	2.21895
80.125	1.9013
80.1253	2.08931
80.1256	1.69653
80.1259	2.01886
80.1261	2.2951
80.1264	1.71722
80.1267	2.17947
80.127	1.40319
80.1273	1.76091
80.1276	1.60595
80.1279	2.36782
80.1282	1.8367
80.1285	1.82149
80.1288	2.0219
80.129	2.08831
80.1293	1.93465
80.1296	1.75565
80.1299	1.53625
80.1302	2.2393
80.1305	1.2354
80.1308	1.79901
80.1311	1.69864
80.1314	2.08217
80.1316	2.14145
80.1319	1.35799
80.1322	1.9564
80.1325	2.01128
80.1328	1.85827
80.1331	1.51344
80.1334	1.78634
80.1337	2.1134
80.134	1.86797
80.1342	1.86347
80.1345	2.00204
80.1348	1.73939
80.1351	1.75465
80.1354	1.56966
80.1357	1.93989
80.136	1.74234
80.1363	1.91236
80.1366	1.93684
80.1369	1.92715
80.1371	1.76805
80.1374	1.59189
80.1377	2.21923
80.138	2.67649
80.1383	1.78803
80.1386	2.27446
80.1389	1.88422
80.1392	1.75917
80.1395	1.88583
80.1397	2.0279
80.14	1.79878
80.1403	2.21415
80.1406	2.57776
80.1409	2.20368
80.1412	2.4333
80.1415	2.09154
80.1418	1.89477
80.1421	1.51118
80.1423	1.92899
80.1426	2.22603
80.1429	1.81463
80.1432	2.17789
80.1435	2.48568
80.1438	1.83094
80.1441	1.82365
80.1444	1.50952
80.1447	1.78867
80.145	2.21952
80.1452	1.66962
80.1455	1.88697
80.1458	1.90735
80.1461	2.04756
80.1464	2.55422
80.1467	2.06085
80.147	2.49945
80.1473	1.98732
80.1476	1.76933
80.1478	1.51361
80.1481	2.24585
80.1484	1.72798
80.1487	2.7504
80.149	2.01978
80.1493	2.00684
80.1496	1.79041
80.1499	2.38873
80.1502	1.85437
80.1504	2.21242
80.1507	2.39295
80.151	2.45872
80.1513	1.92864
80.1516	1.74287
80.1519	1.93584
80.1522	1.96649
80.1525	2.02496
80.1528	2.00028
80.1531	2.0618
80.1533	2.22486
80.1536	2.36334
80.1539	2.32476
80.1542	1.48458
80.1545	1.78897
80.1548	1.99496
80.1551	2.14243
80.1554	1.70056
80.1557	1.8229
80.1559	2.11544
80.1562	1.53141
80.1565	2.24236
80.1568	1.71222
80.1571	1.82708
80.1574	2.05957
80.1577	2.05189
80.158	1.98
80.1583	2.45491
80.1586	1.798
80.1588	1.65402
80.1591	1.74687
80.1594	2.14088
80.1597	1.91387
80.16	1.83667
80.1603	1.91172
80.1606	2.09942
80.1609	2.0444
80.1612	1.39465
80.1614	1.96592
80.1617	2.0847
80.162	1.88615
80.1623	1.96162
80.1626	1.60161
80.1629	2.06313
80.1632	2.42638
80.1635	2.15826
80.1638	2.187
80.164	1.65546
80.1643	2.29626
80.1646	2.20878
80.1649	1.75135
80.1652	1.73504
80.1655	2.15025
80.1658	1.94777
80.1661	1.7516
80.1664	1.97284
80.1667	1.81592
80.1669	1.87096
80.1672	2.06147
80.1675	1.84943
80.1678	1.93718
80.1681	1.89761
80.1684	1.97466
80.1687	2.24909
80.169	1.66023
80.1693	2.10799
80.1695	2.42929
80.1698	1.80854
80.1701	2.36084
80.1704	2.05175
80.1707	2.75941
80.171	1.61773
80.1713	2.05843
80.1716	1.76306
80.1719	2.23049
80.1722	2.03037
80.1724	1.89044
80.1727	3.06269
80.173	1.56156
80.1733	1.84994
80.1736	2.04137
80.1739	1.78041
80.1742	2.18817
80.1745	1.83156
80.1748	1.87638
80.175	2.02917
80.1753	2.30368
80.1756	2.012
80.1759	1.87125
80.1762	1.29902
80.1765	2.41321
80.1768	2.15543
80.1771	1.19593
80.1774	227.437
80.1777	177.348
80.1779	1.99947
80.1782	2.0407
80.1785	2.22815
80.1788	2.03615
80.1791	2.30679
80.1794	1.88247
80.1797	4.77347
80.18	2.97719
80.1803	2.05495
80.1805	1.72724
80.1808	1.96256
80.1811	1.82803
80.1814	1.60756
80.1817	1.89797
80.182	2.3309
80.1823	2.55548
80.1826	2.02626
80.1829	2.2701
80.1832	1.82926
80.1834	1.71612
80.1837	2.40164
80.184	1.77414
80.1843	2.02896
80.1846	2.09564
80.1849	1.69817
80.1852	2.05934
80.1855	1.70492
80.1858	1.85471
80.186	1.96019
80.1863	1.50939
80.1866	2.19295
80.1869	2.05108
80.1872	1.55752
80.1875	1.76148
80.1878	1.37913
80.1881	1.98238
80.1884	1.90581
80.1887	2.06635
80.1889	2.0139
80.1892	2.2511
80.1895	1.90798
80.1898	2.30176
80.1901	1.93771
80.1904	2.03632
80.1907	1.85243
80.191	1.86236
80.1913	2.01039
80.1916	2.1416
80.1918	2.68344
80.1921	1.94613
80.1924	1.98682
80.1927	2.2117
80.193	1.59432
80.1933	2.14153
80.1936	2.15303
80.1939	2.06132
80.1942	1.96387
80.1944	1.98347
80.1947	1.6805
80.195	1.86897
80.1953	2.21458
80.1956	2.07259
80.1959	2.06064
80.1962	2.08893
80.1965	1.91696
80.1968	1.76776
80.1971	1.63752
80.1973	2.20115
80.1976	2.31502
80.1979	1.41676
80.1982	2.32127
80.1985	2.01887
80.1988	2.32803
80.1991	2.14871
80.1994	1.41569
80.1997	2.04282
80.1999	2.10913
80.2002	2.08125
80.2005	1.90084
80.2008	1.56294
80.2011	1.89892
80.2014	1.99498
80.2017	1.97843
80.202	1.54873
80.2023	1.50778
80.2026	1.96738
80.2028	1.83169
80.2031	1.83348
80.2034	1.23125
80.2037	1.94864
80.204	1.92372
80.2043	2.00862
80.2046	1.65213
80.2049	1.98641
80.2052	1.70093
80.2055	2.06294
80.2057	1.8883
80.206	2.19324
80.2063	1.76433
80.2066	2.37115
80.2069	2.07319
80.2072	2.20937
80.2075	1.732
80.2078	1.77711
80.2081	1.9274
80.2083	2.05722
80.2086	1.88203
80.2089	1.78927
80.2092	2.10447
80.2095	2.15082
80.2098	1.73287
80.2101	2.44365
80.2104	1.9218
80.2107	2.23731
80.211	2.15074
80.2112	1.88774
80.2115	2.06044
80.2118	1.55533
80.2121	2.02365
80.2124	1.92837
80.2127	1.60735
80.213	2.23354
80.2133	1.70166
80.2136	2.24956
80.2139	2.08461
80.2141	2.23266
80.2144	2.17756
80.2147	2.04745
80.215	1.90056
80.2153	2.17245
80.2156	1.85582
80.2159	2.41561
80.2162	2.28847
80.2165	2.32668
80.2167	1.92097
80.217	1.53148
80.2173	1.93827
80.2176	1.98204
80.2179	2.25072
80.2182	1.7708
80.2185	2.29956
80.2188	2.17989
80.2191	1.72833
80.2194	1.66262
80.2196	1.93328
80.2199	2.10618
80.2202	1.97778
80.2205	2.43216
80.2208	1.95471
80.2211	2.17724
80.2214	2.45634
80.2217	2.15817
80.222	1.96663
80.2223	1.77745
80.2225	1.9551
80.2228	1.63423
80.2231	1.82032
80.2234	2.0079
80.2237	1.92096
80.224	1.74946
80.2243	1.9058
80.2246	1.9441
80.2249	1.84685
80.2252	2.14082
80.2254	2.49464
80.2257	2.02794
80.226	1.59498
80.2263	1.80276
80.2266	2.1921
80.2269	2.38618
80.2272	2.56611
80.2275	2.06242
80.2278	2.08656
80.228	2.08025
80.2283	1.86517
80.2286	1.79211
80.2289	1.90901
80.2292	1.8235
80.2295	2.22585
80.2298	2.5575
80.2301	1.7631
80.2304	1.94584
80.2307	1.93923
80.2309	2.05048
80.2312	2.59745
80.2315	1.70822
80.2318	1.97044
80.2321	1.75057
80.2324	1.95013
80.2327	1.78025
80.233	2.35992
80.2333	1.74987
80.2336	1.88558
80.2338	1.78932
80.2341	1.40457
80.2344	2.27377
80.2347	2.13824
80.235	2.37562
80.2353	2.38496
80.2356	2.03336
80.2359	1.91067
80.2362	2.26653
80.2365	1.87767
80.2367	1.95207
80.237	2.19179
80.2373	2.54608
80.2376	1.89921
80.2379	1.85432
80.2382	1.9655
80.2385	2.2776
80.2388	2.06127
80.2391	1.41899
80.2393	1.78516
80.2396	2.18341
80.2399	2.36966
80.2402	2.06887
80.2405	2.01403
80.2408	1.9249
80.2411	1.80187
80.2414	1.61903
80.2417	1.6132
80.242	2.32406
80.2422	1.88452
80.2425	1.73371
80.2428	1.64502
80.2431	2.29778
80.2434	1.78868
80.2437	1.62637
80.244	1.81603
80.2443	1.99674
80.2446	1.73394
80.2449	1.73839
80.2451	2.49566
80.2454	2.06595
80.2457	2.39605
80.246	2.01213
80.2463	2.07683
80.2466	1.67157
80.2469	2.06128
80.2472	1.96154
80.2475	1.58762
80.2478	2.11541
80.248	1.79352
80.2483	2.10023
80.2486	2.03051
80.2489	1.71671
80.2492	1.95435
80.2495	2.11859
80.2498	2.2364
80.2501	2.19726
80.2504	2.32777
80.2507	2.16843
80.2509	1.80444
80.2512	2.04092
80.2515	1.98603
80.2518	1.95955
80.2521	2.18707
80.2524	2.14295
80.2527	2.10995
80.253	1.5969
80.2533	1.86903
80.2536	1.76061
80.2538	2.31612
80.2541	1.89069
80.2544	1.55351
80.2547	1.79583
80.255	2.00949
80.2553	2.12437
80.2556	1.69819
80.2559	2.13078
80.2562	2.08184
80.2565	1.74516
80.2567	2.52875
80.257	1.85527
80.2573	1.96753
80.2576	1.66272
80.2579	2.31921
80.2582	1.70032
80.2585	1.85877
80.2588	1.72178
80.2591	1.77827
80.2594	2.48271
80.2596	1.92657
80.2599	1.41399
80.2602	1.86381
80.2605	2.25002
80.2608	1.70883
80.2611	1.44875
80.2614	2.25755
80.2617	2.3578
80.262	2.05817
80.2623	1.75447
80.2625	2.21959
80.2628	1.83923
80.2631	2.11488
80.2634	1.8919
80.2637	2.04367
80.264	1.91303
80.2643	2.08018
80.2646	2.26608
80.2649	2.17939
80.2652	1.91427
80.2654	2.15791
80.2657	2.08644
80.266	2.03361
80.2663	2.42973
80.2666	2.08967
80.2669	2.09023
80.2672	2.03724
80.2675	1.70239
80.2678	1.83074
80.268	1.9008
80.2683	1.60825
80.2686	2.05111
80.2689	2.34174
80.2692	2.11815
80.2695	1.56056
80.2698	1.89303
80.2701	1.97385
80.2704	2.263
80.2707	2.43878
80.2709	2.09944
80.2712	2.20291
80.2715	1.78837
80.2718	2.06627
80.2721	2.01057
80.2724	1.55969
80.2727	1.70917
80.273	1.75239
80.2733	1.92135
80.2736	2.45144
80.2738	2.00126
80.2741	2.18353
80.2744	2.04829
80.2747	2.15362
80.275	1.7351
80.2753	1.59591
80.2756	1.68645
80.2759	1.93286
80.2762	2.17858
80.2765	1.8284
80.2767	2.38623
80.277	2.09917
80.2773	1.55157
80.2776	2.14446
80.2779	2.24762
80.2782	1.7468
80.2785	2.25318
80.2788	1.73921
80.2791	2.12405
80.2794	1.46769
80.2797	2.29784
80.2799	1.9047
80.2802	2.39947
80.2805	1.79759
80.2808	2.37842
80.2811	2.08263
80.2814	2.27775
80.2817	1.73538
80.282	2.08713
80.2823	1.80521
80.2826	2.56568
80.2828	1.73005
80.2831	1.70936
80.2834	2.27362
80.2837	1.73073
80.284	2.07094
80.2843	2.55376
80.2846	2.14803
80.2849	2.01723
80.2852	2.95493
80.2855	2.01351
80.2857	1.80508
80.286	1.7887
80.2863	1.80602
80.2866	1.92823
80.2869	2.13406
80.2872	1.95669
80.2875	2.40429
80.2878	1.89458
80.2881	1.9083
80.2884	1.82216
80.2886	2.10439
80.2889	1.92961
80.2892	1.9869
80.2895	1.72666
80.2898	2.04642
80.2901	1.43262
80.2904	2.23031
80.2907	1.91607
80.291	1.63787
80.2913	1.96697
80.2915	1.92289
80.2918	1.7287
80.2921	1.64035
80.2924	1.86823
80.2927	1.81147
80.293	1.8627
80.2933	1.99735
80.2936	2.17241
80.2939	2.33973
80.2942	2.30781
80.2944	2.08317
80.2947	2.24491
80.295	2.06949
80.2953	2.62032
80.2956	2.04817
80.2959	1.90705
80.2962	2.31722
80.2965	1.82948
80.2968	2.19575
80.2971	1.79751
80.2973	1.75011
80.2976	2.32272
80.2979	1.95342
80.2982	2.16361
80.2985	2.11221
80.2988	2.29361
80.2991	1.73411
80.2994	2.45113
80.2997	2.11434
80.3	1.57868
80.3002	2.14464
80.3005	2.09978
80.3008	2.09399
80.3011	2.00706
80.3014	1.60293
80.3017	1.90678
80.302	1.81356
80.3023	2.18484
80.3026	1.9838
80.3029	2.04757
80.3031	1.39385
80.3034	1.99833
80.3037	1.56881
80.304	2.23047
80.3043	1.76214
80.3046	2.29058
80.3049	2.00231
80.3052	2.02258
80.3055	1.72438
80.3058	1.7115
80.3061	2.07801
80.3063	2.11046
80.3066	1.95681
80.3069	1.88132
80.3072	2.02516
80.3075	1.87581
80.3078	1.4612
80.3081	1.96388
80.3084	1.94137
80.3087	1.8515
80.309	2.24199
80.3092	2.10131
80.3095	2.03761
80.3098	1.84012
80.3101	1.92221
80.3104	2.41459
80.3107	2.06832
80.311	2.45063
80.3113	1.61652
80.3116	1.96779
80.3119	1.54663
80.3121	2.61726
80.3124	1.50637
80.3127	2.17929
80.313	2.15949
80.3133	2.00379
80.3136	2.34211
80.3139	1.80948
80.3142	2.2843
80.3145	1.93293
80.3148	1.84704
80.315	2.31316
80.3153	1.77946
80.3156	1.98026
80.3159	2.04338
80.3162	2.31562
80.3165	2.6096
80.3168	1.53545
80.3171	2.37776
80.3174	2.02701
80.3177	1.81843
80.3179	1.77777
80.3182	1.84059
80.3185	1.88239
80.3188	2.23257
80.3191	2.00254
80.3194	1.76851
80.3197	2.09338
80.32	2.42095
80.3203	2.06977
80.3206	2.38113
80.3209	2.00447
80.3211	1.93802
80.3214	1.74761
80.3217	1.84688
80.322	1.8439
80.3223	2.65119
80.3226	2.17892
80.3229	1.72173
80.3232	2.10373
80.3235	2.34805
80.3238	1.89676
80.324	2.31558
80.3243	1.30926
80.3246	1.96134
80.3249	1.85625
80.3252	2.04204
80.3255	1.8436
80.3258	2.17398
80.3261	2.1704
80.3264	1.97853
80.3267	1.98939
80.3269	2.11906
80.3272	1.9457
80.3275	2.14005
80.3278	2.21984
80.3281	1.85689
80.3284	1.81838
80.3287	2.22991
80.329	1.91165
80.3293	1.5546
80.3296	1.8799
80.3299	1.6614
80.3301	2.14229
80.3304	1.88179
80.3307	1.90891
80.331	1.9176
80.3313	2.53246
80.3316	2.05265
80.3319	2.53537
80.3322	1.59303
80.3325	2.18239
80.3328	2.03664
80.333	2.37357
80.3333	1.94795
80.3336	2.16004
80.3339	1.65886
80.3342	2.15603
80.3345	1.74618
80.3348	2.57857
80.3351	1.86954
80.3354	2.18585
80.3357	2.20344
80.3359	1.95067
80.3362	1.6709
80.3365	2.27306
80.3368	2.37757
80.3371	1.71548
80.3374	1.95063
80.3377	2.08487
80.338	1.79184
80.3383	1.17344
80.3386	2.27914
80.3389	2.3523
80.3391	1.6719
80.3394	1.92625
80.3397	2.12657
80.34	1.57519
80.3403	2.04888
80.3406	1.8241
80.3409	2.00213
80.3412	1.68319
80.3415	1.51728
80.3418	1.82237
80.342	1.66714
80.3423	2.29834
80.3426	2.31505
80.3429	1.8258
80.3432	2.15056
80.3435	1.95273
80.3438	1.66496
80.3441	1.5749
80.3444	2.11827
80.3447	2.00794
80.3449	1.95419
80.3452	2.08461
80.3455	1.82763
80.3458	1.64697
80.3461	2.27079
80.3464	2.16794
80.3467	2.16896
80.347	1.99494
80.3473	2.18162
80.3476	1.99389
80.3479	1.75394
80.3481	1.86702
80.3484	2.47794
80.3487	2.23099
80.349	1.71517
80.3493	1.51603
80.3496	2.27762
80.3499	1.87652
80.3502	1.60187
80.3505	1.90012
80.3508	1.68855
80.351	2.06292
80.3513	1.8663
80.3516	1.62765
80.3519	1.40862
80.3522	1.91065
80.3525	1.89732
80.3528	2.18511
80.3531	1.79414
80.3534	1.87003
80.3537	2.02979
80.354	1.97699
80.3542	1.72837
80.3545	1.83465
80.3548	1.68514
80.3551	2.04865
80.3554	1.99443
80.3557	1.98952
80.356	2.30031
80.3563	1.67371
80.3566	2.06781
80.3569	2.56837
80.3571	1.89672
80.3574	2.10121
80.3577	2.04868
80.358	2.31951
80.3583	1.74782
80.3586	1.77774
80.3589	1.87025
80.3592	1.56219
80.3595	1.86054
80.3598	2.08044
80.3601	2.03038
80.3603	2.15531
80.3606	1.91492
80.3609	2.01818
80.3612	2.26301
80.3615	1.97237
80.3618	1.91296
80.3621	2.00012
80.3624	1.98901
80.3627	2.15782
80.363	2.1465
80.3632	2.52982
80.3635	1.51087
80.3638	1.80403
80.3641	1.91986
80.3644	2.42646
80.3647	2.17761
80.365	2.02285
80.3653	2.76059
80.3656	2.02564
80.3659	2.09364
80.3662	2.18389
80.3664	2.00912
80.3667	2.22105
80.367	2.18272
80.3673	1.78743
80.3676	2.03
80.3679	2.07292
80.3682	2.04556
80.3685	1.83377
80.3688	1.91481
80.3691	1.99132
80.3693	1.54288
80.3696	2.1649
80.3699	1.62688
80.3702	1.63517
80.3705	1.96357
80.3708	2.49685
80.3711	2.07393
80.3714	2.03774
80.3717	1.9426
80.372	2.58508
80.3723	1.97283
80.3725	1.68653
80.3728	1.80205
80.3731	1.65109
80.3734	1.88488
80.3737	2.35091
80.374	1.98915
80.3743	2.18376
80.3746	2.29326
80.3749	1.78026
80.3752	1.96525
80.3754	2.15198
80.3757	1.87089
80.376	2.24893
80.3763	2.25608
80.3766	1.90318
80.3769	2.13631
80.3772	1.76314
80.3775	2.18913
80.3778	1.94874
80.3781	1.85849
80.3784	2.06871
80.3786	2.18357
80.3789	1.99084
80.3792	1.57729
80.3795	2.28718
80.3798	2.37706
80.3801	1.87343
80.3804	2.18357
80.3807	1.97116
80.381	1.67296
80.3813	1.82576
80.3816	2.02497
80.3818	1.79365
80.3821	1.73518
80.3824	2.16262
80.3827	2.48972
80.383	2.33427
80.3833	2.02381
80.3836	1.9456
80.3839	1.68838
80.3842	2.01541
80.3845	1.95895
80.3847	2.19319
80.385	2.17139
80.3853	2.19329
80.3856	2.11499
80.3859	1.79093
80.3862	1.99599
80.3865	2.03684
80.3868	2.01394
80.3871	2.49792
80.3874	1.80446
80.3877	2.29269
80.3879	1.98863
80.3882	1.82979
80.3885	2.38479
80.3888	2.18902
80.3891	2.17355
80.3894	2.14044
80.3897	1.75896
80.39	2.47273
80.3903	1.59029
80.3906	1.92481
80.3909	1.98715
80.3911	2.00802
80.3914	1.74167
80.3917	2.015
80.392	2.11343
80.3923	2.31035
80.3926	2.26087
80.3929	1.89869
80.3932	1.78595
80.3935	1.84314
80.3938	2.27211
80.394	1.91986
80.3943	1.87473
80.3946	1.70964
80.3949	2.2625
80.3952	1.92164
80.3955	1.27023
80.3958	1.85636
80.3961	1.76637
80.3964	1.8312
80.3967	2.0682
80.397	2.15432
80.3972	1.54388
80.3975	1.54371
80.3978	2.39996
80.3981	2.1424
80.3984	1.82329
80.3987	2.11752
80.399	1.55839
80.3993	1.75302
80.3996	1.907
80.3999	1.68882
80.4002	1.76422
80.4004	1.97662
80.4007	2.26525
80.401	2.20524
80.4013	2.39698
80.4016	1.98093
80.4019	2.49736
80.4022	1.79341
80.4025	2.40883
80.4028	2.26374
80.4031	2.16406
80.4033	1.70692
80.4036	2.13649
80.4039	1.64854
80.4042	1.46656
80.4045	1.71751
80.4048	2.30401
80.4051	1.9813
80.4054	2.46319
80.4057	2.03884
80.406	2.02792
80.4063	2.46953
80.4065	2.00544
80.4068	1.79279
80.4071	1.9485
80.4074	1.95621
80.4077	1.80804
80.408	2.01078
80.4083	2.00315
80.4086	1.82397
80.4089	2.48679
80.4092	1.84085
80.4095	2.09079
80.4097	1.3637
80.41	1.88197
80.4103	2.00163
80.4106	1.97519
80.4109	1.64858
80.4112	1.68221
80.4115	2.40642
80.4118	1.62397
80.4121	1.84861
80.4124	2.57605
80.4127	2.16524
80.4129	1.83523
80.4132	1.84389
80.4135	1.78796
80.4138	1.99318
80.4141	1.8543
80.4144	1.80127
80.4147	1.97375
80.415	2.258
80.4153	2.25721
80.4156	2.11644
80.4159	2.03494
80.4161	2.16983
80.4164	2.19054
80.4167	2.09514
80.417	1.94971
80.4173	1.78691
80.4176	1.8923
80.4179	1.58892
80.4182	1.97553
80.4185	2.39324
80.4188	1.86273
80.4191	2.41819
80.4193	1.91115
80.4196	2.16773
80.4199	1.69295
80.4202	1.75342
80.4205	1.82271
80.4208	1.98391
80.4211	1.81781
80.4214	1.98349
80.4217	2.51672
80.422	2.07434
80.4222	2.03704
80.4225	2.37495
80.4228	1.60918
80.4231	2.07727
80.4234	1.63125
80.4237	1.67558
80.424	1.68936
80.4243	2.48143
80.4246	1.96551
80.4249	2.02183
80.4252	2.00097
80.4254	1.90604
80.4257	1.90161
80.426	1.72699
80.4263	1.7637
80.4266	1.29906
80.4269	12.7467
80.4272	2.1486
80.4275	2.20715
80.4278	2.08199
80.4281	2.06951
80.4284	2.0775
80.4286	1.97623
80.4289	2.87572
80.4292	4.28812
80.4295	4.23577
80.4298	2.52055
80.4301	1.93883
80.4304	1.52111
80.4307	1.93878
80.431	2.19145
80.4313	3.78444
80.4316	2.41222
80.4318	2.5007
80.4321	2.23304
80.4324	1.84686
80.4327	2.0338
80.433	2.12287
80.4333	1.49331
80.4336	1.85829
80.4339	2.00772
80.4342	1.66368
80.4345	2.12594
80.4348	1.81509
80.435	1.66493
80.4353	1.75807
80.4356	1.9498
80.4359	1.53422
80.4362	1.54868
80.4365	1.67119
80.4368	1.99691
80.4371	1.95108
80.4374	1.89834
80.4377	2.01484
80.438	2.35057
80.4382	1.97568
80.4385	2.12239
80.4388	2.47794
80.4391	2.28666
80.4394	2.11253
80.4397	1.97625
80.44	1.55437
80.4403	2.44654
80.4406	1.946
80.4409	2.56582
80.4412	2.02892
80.4414	2.48939
80.4417	1.97029
80.442	2.19379
80.4423	1.68148
80.4426	1.71719
80.4429	1.65571
80.4432	2.02216
80.4435	2.5664
80.4438	2.12206
80.4441	2.25312
80.4444	1.84585
80.4446	1.6866
80.4449	1.4643
80.4452	1.64661
80.4455	2.42542
80.4458	1.82501
80.4461	1.76923
80.4464	1.98643
80.4467	1.67986
80.447	1.42728
80.4473	1.62975
80.4476	1.95229
80.4478	1.7304
80.4481	1.52776
80.4484	1.74257
80.4487	1.3838
80.449	2.01741
80.4493	2.0515
80.4496	2.44344
80.4499	1.56107
80.4502	2.16594
80.4505	1.72978
80.4508	1.73011
80.451	1.92185
80.4513	1.93698
80.4516	1.96712
80.4519	2.19544
80.4522	2.22104
80.4525	1.71412
80.4528	1.73942
80.4531	1.73256
80.4534	1.85425
80.4537	2.18366
80.454	2.05573
80.4542	1.70043
80.4545	1.79659
80.4548	2.14434
80.4551	1.77549
80.4554	2.22638
80.4557	1.72203
80.456	1.64404
80.4563	1.81502
80.4566	2.27076
80.4569	1.83339
80.4572	1.83442
80.4574	2.68293
80.4577	1.75817
80.458	1.711
80.4583	2.05843
80.4586	1.80033
80.4589	1.97827
80.4592	2.12583
80.4595	1.33888
80.4598	1.84256
80.4601	1.81111
80.4604	1.93817
80.4607	1.7397
80.4609	2.28037
80.4612	1.85147
80.4615	1.72947
80.4618	2.2976
80.4621	1.77355
80.4624	1.90281
80.4627	2.20239
80.463	2.16658
80.4633	1.85007
80.4636	2.08299
80.4639	1.59048
80.4641	1.61672
80.4644	1.98803
80.4647	1.73903
80.465	1.74617
80.4653	1.99659
80.4656	2.53883
80.4659	1.87142
80.4662	2.39889
80.4665	2.03744
80.4668	2.12559
80.4671	2.13435
80.4673	2.11571
80.4676	1.7839
80.4679	1.97682
80.4682	2.2649
80.4685	2.19459
80.4688	2.15897
80.4691	1.67698
80.4694	1.79589
80.4697	2.01388
80.47	1.95621
80.4703	1.74085
80.4705	1.86619
80.4708	1.90734
80.4711	1.5315
80.4714	1.51585
80.4717	2.29308
80.472	1.97151
80.4723	2.23168
80.4726	1.77952
80.4729	2.17429
80.4732	1.64713
80.4735	1.97442
80.4737	1.75434
80.474	2.06863
80.4743	1.73268
80.4746	2.41929
80.4749	1.99415
80.4752	2.06092
80.4755	2.14635
80.4758	1.4231
80.4761	1.4751
80.4764	2.06674
80.4767	2.07488
80.4769	1.85005
80.4772	1.77252
80.4775	1.66026
80.4778	2.19568
80.4781	1.4996
80.4784	2.11731
80.4787	2.13872
80.479	2.16794
80.4793	2.36352
80.4796	1.54105
80.4799	1.89717
80.4802	1.58603
80.4804	1.69272
80.4807	1.97029
80.481	1.69285
80.4813	2.0234
80.4816	2.37152
80.4819	1.78921
80.4822	1.87807
80.4825	2.13816
80.4828	2.36223
80.4831	1.92472
80.4834	2.14349
80.4836	1.94628
80.4839	2.14798
80.4842	2.36817
80.4845	1.82936
80.4848	2.13799
80.4851	2.00376
80.4854	1.73631
80.4857	2.10159
80.486	2.29221
80.4863	1.94368
80.4866	2.0605
80.4868	1.92232
80.4871	2.38198
80.4874	2.85049
80.4877	2.39837
80.488	2.00656
80.4883	1.79053
80.4886	1.77591
80.4889	2.21645
80.4892	1.70623
80.4895	2.17322
80.4898	1.94501
80.4901	1.76052
80.4903	1.9408
80.4906	1.96221
80.4909	2.13402
80.4912	1.94423
80.4915	2.45086
80.4918	1.98989
80.4921	2.55074
80.4924	2.14684
80.4927	2.3363
80.493	2.17642
80.4933	2.64244
80.4935	2.06847
80.4938	1.991
80.4941	1.92253
80.4944	1.33747
80.4947	1.83462
80.495	1.81
80.4953	2.3198
80.4956	1.59663
80.4959	2.19719
80.4962	1.69164
80.4965	1.76408
80.4967	1.71612
80.497	1.90299
80.4973	1.67469
80.4976	1.78592
80.4979	1.98648
80.4982	1.96468
80.4985	2.13263
80.4988	2.05565
80.4991	1.726
80.4994	2.38376
80.4997	2.20132
80.5	2.09544
80.5002	2.20653
80.5005	2.28006
80.5008	1.92932
80.5011	2.38178
80.5014	1.61034
80.5017	1.73751
80.502	1.73053
80.5023	2.08763
80.5026	1.97933
80.5029	2.01559
80.5032	1.75655
80.5034	2.03009
80.5037	2.15596
80.504	1.93646
80.5043	1.785
80.5046	1.67267
80.5049	2.39634
80.5052	1.87505
80.5055	2.00404
80.5058	1.76175
80.5061	1.90463
80.5064	1.80304
80.5067	2.07093
80.5069	1.82308
80.5072	2.36741
80.5075	2.36563
80.5078	1.71849
80.5081	1.91589
80.5084	2.19774
80.5087	2.36062
80.509	1.82757
80.5093	1.56395
80.5096	2.30442
80.5099	2.05868
80.5101	2.24483
80.5104	2.07367
80.5107	1.84389
80.511	1.77883
80.5113	2.2514
80.5116	2.06782
80.5119	2.01814
80.5122	2.22743
80.5125	1.96875
80.5128	1.63126
80.5131	1.94772
80.5134	1.80696
80.5136	1.95839
80.5139	2.09986
80.5142	2.05518
80.5145	1.74532
80.5148	1.55122
80.5151	2.03913
80.5154	1.96728
80.5157	1.71391
80.516	2.18451
80.5163	2.15739
80.5166	2.30433
80.5168	2.10821
80.5171	1.86727
80.5174	1.90515
80.5177	2.06718
80.518	1.76748
80.5183	2.15929
80.5186	2.08296
80.5189	2.13432
80.5192	1.8102
80.5195	1.98739
80.5198	2.01699
80.5201	2.1651
80.5203	2.32526
80.5206	1.9451
80.5209	1.82237
80.5212	2.15832
80.5215	2.03808
80.5218	2.33834
80.5221	2.28464
80.5224	1.86613
80.5227	2.13189
80.523	1.9217
80.5233	1.94658
80.5235	1.79848
80.5238	2.08296
80.5241	2.31497
80.5244	1.95376
80.5247	2.47141
80.525	2.20008
80.5253	2.19023
80.5256	2.53431
80.5259	2.25308
80.5262	2.08736
80.5265	1.82002
80.5268	1.97104
80.527	2.27678
80.5273	1.60285
80.5276	1.79608
80.5279	2.2454
80.5282	1.77359
80.5285	1.90392
80.5288	2.15998
80.5291	1.70163
80.5294	1.89792
80.5297	1.86666
80.53	1.82295
80.5302	2.01001
80.5305	1.71163
80.5308	1.60426
80.5311	2.48656
80.5314	2.19702
80.5317	2.41651
80.532	2.1507
80.5323	1.96578
80.5326	2.5092
80.5329	1.78107
80.5332	2.50955
80.5335	2.38011
80.5337	1.95676
80.534	2.11854
80.5343	1.47289
80.5346	2.02357
80.5349	1.88638
80.5352	1.93477
80.5355	1.77597
80.5358	2.39414
80.5361	1.6826
80.5364	2.08591
80.5367	1.93864
80.537	1.6702
80.5372	1.32398
80.5375	2.09069
80.5378	1.82586
80.5381	2.09808
80.5384	2.02759
80.5387	2.20008
80.539	1.79429
80.5393	1.86828
80.5396	1.7795
80.5399	1.99562
80.5402	2.28826
80.5404	2.09623
80.5407	2.08288
80.541	2.19656
80.5413	2.01385
80.5416	1.94843
80.5419	1.72617
80.5422	2.00778
80.5425	1.79288
80.5428	1.72636
80.5431	2.1166
80.5434	1.73135
80.5437	2.03147
80.5439	2.00247
80.5442	1.38104
80.5445	3.19948
80.5448	2.03534
80.5451	1.89189
80.5454	2.11205
80.5457	2.27468
80.546	1.86154
80.5463	2.22752
80.5466	1.48824
80.5469	3.00079
80.5472	2.04911
80.5474	2.35459
80.5477	2.02593
80.548	2.46181
80.5483	1.72536
80.5486	1.75052
80.5489	1.8378
80.5492	2.12321
80.5495	2.29363
80.5498	2.09207
80.5501	1.7327
80.5504	1.98333
80.5507	1.77207
80.5509	2.21303
80.5512	1.72425
80.5515	1.87497
80.5518	2.16515
80.5521	2.23604
80.5524	1.65928
80.5527	2.02601
80.553	1.6599
80.5533	2.18566
80.5536	1.8929
80.5539	1.69963
80.5541	2.09496
80.5544	2.31398
80.5547	2.18878
80.555	2.41526
80.5553	2.30957
80.5556	1.83058
80.5559	2.39587
80.5562	1.39935
80.5565	2.18671
80.5568	1.87236
80.5571	2.21197
80.5574	2.23497
80.5576	2.52275
80.5579	1.95788
80.5582	1.41959
80.5585	2.00205
80.5588	1.89107
80.5591	1.9622
80.5594	2.0505
80.5597	2.10265
80.56	2.22911
80.5603	2.10382
80.5606	1.66469
80.5609	1.97672
80.5611	2.4745
80.5614	2.10793
80.5617	2.76191
80.562	1.89408
80.5623	2.47198
80.5626	1.98683
80.5629	2.01399
80.5632	2.27196
80.5635	2.0216
80.5638	1.90527
80.5641	2.38337
80.5644	2.46514
80.5646	1.78407
80.5649	2.10234
80.5652	2.13154
80.5655	2.11061
80.5658	1.66792
80.5661	2.47165
80.5664	1.86522
80.5667	1.77107
80.567	2.32946
80.5673	2.05641
80.5676	2.13789
80.5679	2.02013
80.5681	1.79332
80.5684	2.08062
80.5687	1.63374
80.569	2.26114
80.5693	1.93673
80.5696	2.00785
80.5699	1.95611
80.5702	1.95338
80.5705	1.87883
80.5708	1.89465
80.5711	1.91248
80.5714	2.16718
80.5716	1.67611
80.5719	2.14877
80.5722	2.2472
80.5725	2.0499
80.5728	2.22816
80.5731	2.3072
80.5734	1.9489
80.5737	2.05328
80.574	1.62027
80.5743	2.21048
80.5746	2.66386
80.5749	1.94209
80.5751	2.07818
80.5754	1.73431
80.5757	1.88062
80.576	2.02529
80.5763	1.97805
80.5766	2.004
80.5769	1.94807
80.5772	1.97368
80.5775	1.47516
80.5778	1.79751
80.5781	2.06387
80.5784	1.97997
80.5786	2.04698
80.5789	2.29269
80.5792	1.92857
80.5795	1.73944
80.5798	2.40313
80.5801	2.42619
[truncated: 409,361+ more rows]

## Sheet: Fig1c
Overlay 1
106.904	24165.8
108.904	23056.5
213.809	13284.7
215.809	24484.1
217.809	11354.6
320.714	173653
322.714	477348
324.714	441666
326.713	138155
427.619	676.01
429.618	2626.65
431.618	3763.61
433.618	2268.47
435.617	507.043
534.524	21529.2
536.523	100244
538.523	186539
540.523	173395
542.522	80848.2
544.522	14889
641.429	165.333
643.428	983.013
645.428	2319.41
647.428	2921.32
649.427	1995.91
651.427	729.311
653.427	105.605
748.334	2625.63
750.333	18901.1
752.333	52971.8
754.333	81888.2
756.332	75904.5
758.332	41967.3
760.332	12644.4
762.331	1509.68
855.238	308.493
857.238	2357.7
859.238	8123.83
861.237	15659.8
863.237	18139.3
865.237	13245.3
867.236	5844.48
869.236	1449.36
871.236	157.356
957.316	2.88071
959.316	17.9281
961.315	65.9479
962.146	449.636
963.315	103.823
964.146	3937.66
965.315	97.6634
966.145	15822.9
967.314	47.7839
968.145	35262.6
969.314	12.9849
970.144	48933.9
971.314	2.77032
972.144	45074.2
974.144	27499.8
976.143	10273.3
978.143	2213.28
980.143	219.346
1064.22	3.81268
1066.22	19.5939
1068.22	75.6288
1069.05	3.12858
1070.22	154.319
1071.05	6.77824
1072.22	181.985
1073.05	29.9978
1074.22	128.225
1075.05	91.4294
1076.22	52.5565
1077.05	158.651
1078.22	9.93487
1079.05	169.59
1080.22	2.82929
1081.05	127.967
1083.05	56.0652
1085.05	2.74009
1087.05	5.661
1089.05	2.81602
1171.13	2.8868
1173.13	5.3076
1175.13	15.4292
1175.96	6.86509
1177.13	36.3724
1177.96	83.7329
1179.12	50.8962
1179.96	435.642
1181.12	44.7525
1181.96	1181.79
1183.12	25.5768
1183.95	2163.49
1185.12	8.51062
1185.95	2730.01
1187.12	4.00032
1187.95	2413.79
1189.12	3.63567
1189.95	1512.07
1191.95	658.741
1193.95	186.753
1195.95	21.029
1197.95	3.90252
132.905	17960.5
338.724	7634.87
340.724	20943.1
342.724	18709.4
344.723	5237.56
422.789	355.857
424.788	659.183
426.788	298.068
529.694	320.109
531.694	887.296
533.693	818.687
535.693	244.677
552.534	410.684
554.534	1986.5
556.533	3811.78
558.534	3499.98
560.533	1532.14
562.533	269.166
636.599	1024.96
638.598	4008.61
640.599	5663.54
642.597	3380.06
644.598	741.187
766.344	4.82323
768.343	27.5763
770.343	97.6138
772.323	159.345
774.343	141.307
776.342	66.9736
778.342	17.4703
780.342	4.1843
850.409	39.255
852.409	276.905
854.407	650.638
856.408	807.645
858.408	557.75
860.407	201.872
862.407	19.0202
445.629	15.9663
447.629	86.8702
449.628	128.177
451.628	71.7384
453.627	12.1049
231.82	128.199
233.819	243.84
235.819	100.941
124.915	342.243
126.914	324.486
208.979	636.571
315.884	276.599
317.884	278.804
356.735	316.758
358.734	867.021
360.734	791.558
362.734	232.139
659.44	2.38623
661.439	7.01103
663.439	14.3104
665.439	19.6112
667.438	2.1425
669.438	3.5881
671.438	2.38616
161.842	98.5084
163.842	91.5398
375.652	4.48666
377.651	12.7892
379.651	9.0189
381.651	2.50808
589.461	2.60745
591.461	11.1278
593.462	20.4079
595.461	18.59
597.459	6.2435
599.46	2.18429
803.271	2.68069
805.273	3.23462
807.27	8.64653
809.27	10.9482
811.269	11.717
813.27	7.18093
815.272	2.70771
817.272	2.85979
743.507	2.74419
745.505	6.34107
747.504	13.348
749.502	12.5415
751.503	7.75526
753.503	2.78157

## Sheet: Fig1d
Overlay 1
15.9379	70.7823
16.0338	70.2512
16.41	74.8129
16.5212	77.9086
16.7008	82.7627
17.1141	87.5694
18.5856	114.159
20.1886	154.418
22.4399	206.395
24.5537	257.533
27.6316	330.624
28.7524	385.658
29.5673	394.468
33.6441	502.326
37.5752	597.133
37.7867	622.822
39.9002	692.357
42.8765	774.03
59.5278	1218.53
62.0653	1309.64
70.038	1469.33
83.5963	1832.2
100.454	2235.44
111.035	2499.93
111.981	2519.48
136.252	2957.37
183.27	4063.59
190.916	4212.54
276.823	6123.5
325.029	7244.26
325.309	7096.54
353.208	7747.26
366.162	7969.29
407.551	8948.68
413.578	9049.33
422.57	9149.91
506.529	11237.7
513.286	11139.1
524.429	11501.9
544.371	12196.7
548.577	12182.3
570.936	12332.7
621.364	13261.4
668.469	14598.6
917.787	19918.2
1226.11	26171.3
1646.17	34938.5
2160.69	45183.3
2364.26	51916.1
2434.27	53251
2447.83	52130
2505.47	54452.5
2643.26	58158
3058.86	66864
3415.07	74469.9
3518.54	75468.5
3539.11	76713.1
3556.28	75284
4644.61	100526
5235.1	110131
5628.43	119940
5936.39	132836
7400.37	158322
7901.74	168781
9577.06	208484
9852.05	211874
10318.2	224163
13093.9	293155
14197.2	300543
15267.8	322717
16328.8	355619
19527.8	429523
24332.6	542334
28201.5	610599
30329.2	667832
63028.4	1.36667e+06
67859.2	1.49349e+06
Overlay 2
13.68	51.18
Overlay 3
1	20
1.40092	28.0184
1.87382	37.4763
2.33125	46.625
3.51119	70.2238
3.93987	78.7974
6.57933	131.587
7.06141	141.228
12.3285	246.569
12.8154	256.308
23.1013	462.026
23.5228	470.456
43.2876	865.752
43.7076	874.152
81.1131	1622.26
81.6005	1632.01
151.991	3039.82
152.46	3049.19
284.804	5696.07
285.263	5705.27
533.67	10673.4
534.103	10682.1
1000	20000
1000.44	20008.7
1873.82	37476.3
1874.27	37485.4
3511.19	70223.8
3511.66	70233.3
6579.33	131587
6579.76	131595
12328.5	246569
12328.9	246578
23101.3	462026
23101.7	462035
43287.6	865752
43288.1	865762
81113.1	1.62226e+06
81113.5	1.62227e+06
116552	2.33105e+06
134272	2.68543e+06
143131	2.86263e+06
147561	2.95123e+06
149776	2.99552e+06
150884	3.01767e+06
151437	3.02875e+06
151714	3.03428e+06
151853	3.03705e+06
151991	3.03982e+06
151991	3.03982e+06
151991	3.03982e+06
151991	3.03982e+06
151991	3.03982e+06
151991	3.03982e+06
151991	3.03982e+06
151991	3.03982e+06
151991	3.03982e+06
151991	3.03982e+06
151991	3.03982e+06
151991	3.03982e+06
151991	3.03982e+06
151991	3.03982e+06
151991	3.03982e+06
151991	3.03982e+06
151991	3.03982e+06
151991	3.03982e+06
151991	3.03982e+06
151991	3.03982e+06
151991	3.03982e+06
151991	3.03982e+06
151991	3.03982e+06
151991	3.03982e+06
151991	3.03982e+06
151991	3.03982e+06
151991	3.03982e+06
151991	3.03982e+06
151991	3.03982e+06
151991	3.03982e+06
151991	3.03982e+06
151991	3.03982e+06
151991	3.03982e+06
151991	3.03982e+06
151991	3.03982e+06
151991	3.03982e+06
151991	3.03982e+06
151991	3.03982e+06
151991	3.03982e+06
151991	3.03982e+06
151991	3.03982e+06
151991	3.03982e+06
151991	3.03982e+06
151991	3.03982e+06
151991	3.03982e+06
151991	3.03982e+06
151991	3.03982e+06
151991	3.03982e+06
151991	3.03982e+06
151991	3.03982e+06
151991	3.03982e+06
151991	3.03982e+06
151991	3.03982e+06
151991	3.03982e+06
151991	3.03982e+06
151991	3.03982e+06
151991	3.03982e+06
151991	3.03982e+06
151991	3.03982e+06
151991	3.03982e+06
151991	3.03982e+06
151991	3.03982e+06
151991	3.03982e+06
151991	3.03982e+06
151991	3.03982e+06
151991	3.03982e+06
151991	3.03982e+06
151991	3.03982e+06
151991	3.03982e+06
151991	3.03982e+06
151991	3.03982e+06
151991	3.03982e+06
151991	3.03982e+06
151991	3.03982e+06
151991	3.03982e+06
151991	3.03982e+06
151991	3.03982e+06
151991	3.03982e+06
151991	3.03982e+06
151991	3.03982e+06
151991	3.03982e+06
151991	3.03982e+06
151991	3.03982e+06
151991	3.03982e+06
151991	3.03982e+06
151991	3.03982e+06
151991	3.03982e+06
151991	3.03982e+06
151991	3.03982e+06
151991	3.03982e+06
151991	3.03982e+06
151991	3.03982e+06
151991	3.03982e+06
151991	3.03982e+06
151991	3.03982e+06
151991	3.03982e+06
151991	3.03982e+06
151991	3.03982e+06
151991	3.03982e+06
151991	3.03982e+06
151991	3.03982e+06
151991	3.03982e+06
151991	3.03982e+06
151991	3.03982e+06
151991	3.03982e+06
151991	3.03982e+06
151991	3.03982e+06
151991	3.03982e+06
151991	3.03982e+06
151991	3.03982e+06
151991	3.03982e+06
151991	3.03982e+06
151991	3.03982e+06
151991	3.03982e+06
151991	3.03982e+06
151991	3.03982e+06
151991	3.03982e+06
151991	3.03982e+06
151991	3.03982e+06
151991	3.03982e+06
151991	3.03982e+06
151991	3.03982e+06
151991	3.03982e+06
151991	3.03982e+06
151991	3.03982e+06
151991	3.03982e+06
151991	3.03982e+06
151991	3.03982e+06
151991	3.03982e+06
151991	3.03982e+06
151991	3.03982e+06
151991	3.03982e+06
151991	3.03982e+06
151991	3.03982e+06
151991	3.03982e+06
151991	3.03982e+06
151991	3.03982e+06
151991	3.03982e+06
151991	3.03982e+06
151991	3.03982e+06
151991	3.03982e+06
151991	3.03982e+06
151991	3.03982e+06
151991	3.03982e+06
151991	3.03982e+06
151991	3.03982e+06
151991	3.03982e+06
151991	3.03982e+06
151991	3.03982e+06
151991	3.03982e+06
151991	3.03982e+06
151991	3.03982e+06
151991	3.03982e+06
151991	3.03982e+06
151991	3.03982e+06
151991	3.03982e+06
151991	3.03982e+06
151991	3.03982e+06
151991	3.03982e+06
151991	3.03983e+06
151991	3.03983e+06
151991	3.03983e+06
151991	3.03983e+06
151991	3.03983e+06
151991	3.03983e+06
151991	3.03983e+06
151991	3.03983e+06
151991	3.03983e+06
151991	3.03983e+06
151991	3.03983e+06
151991	3.03983e+06
151991	3.03983e+06
151991	3.03983e+06
151991	3.03983e+06
151991	3.03983e+06
151991	3.03983e+06
151991	3.03983e+06
151991	3.03983e+06
151991	3.03983e+06
151991	3.03983e+06
151991	3.03983e+06
151991	3.03983e+06
151991	3.03983e+06
151991	3.03983e+06
151991	3.03983e+06
151991	3.03983e+06
151991	3.03983e+06
151991	3.03983e+06
151991	3.03983e+06
151991	3.03983e+06
151991	3.03983e+06
151991	3.03983e+06
151991	3.03983e+06
151991	3.03983e+06
151991	3.03983e+06
151991	3.03983e+06
151991	3.03983e+06
151991	3.03983e+06
151991	3.03983e+06
151991	3.03983e+06
151991	3.03983e+06
151991	3.03983e+06
151991	3.03983e+06
151991	3.03983e+06
151991	3.03983e+06
151991	3.03983e+06
151991	3.03983e+06
151991	3.03983e+06
151991	3.03983e+06
151991	3.03983e+06
151991	3.03983e+06
151991	3.03983e+06
151991	3.03983e+06
151991	3.03983e+06
151991	3.03983e+06
151991	3.03983e+06
151991	3.03983e+06
151991	3.03983e+06
151991	3.03983e+06
151991	3.03983e+06
151991	3.03983e+06
151991	3.03983e+06
151991	3.03983e+06
151991	3.03983e+06
151991	3.03983e+06
151991	3.03983e+06
151991	3.03983e+06
151991	3.03983e+06
151991	3.03983e+06
151991	3.03983e+06
151991	3.03983e+06
151991	3.03983e+06
151991	3.03983e+06
151991	3.03983e+06
151991	3.03983e+06
151991	3.03983e+06
151991	3.03983e+06
151991	3.03983e+06
151991	3.03983e+06
151991	3.03983e+06
151991	3.03983e+06
151991	3.03983e+06
151991	3.03983e+06
151991	3.03983e+06
151991	3.03983e+06
151991	3.03983e+06
151991	3.03983e+06
151991	3.03983e+06
151991	3.03983e+06
151991	3.03983e+06
151991	3.03983e+06
151991	3.03983e+06
151991	3.03983e+06
151991	3.03983e+06
151991	3.03983e+06
151991	3.03983e+06
151991	3.03983e+06
151991	3.03983e+06
151991	3.03983e+06
151991	3.03983e+06
151991	3.03983e+06
151991	3.03983e+06
151991	3.03983e+06
151991	3.03983e+06
151991	3.03983e+06
151991	3.03983e+06
151991	3.03983e+06
151991	3.03983e+06
151991	3.03983e+06
151991	3.03983e+06
151991	3.03983e+06
151991	3.03983e+06
151991	3.03983e+06
151991	3.03983e+06
151991	3.03983e+06
151991	3.03983e+06
151991	3.03983e+06
151991	3.03983e+06
151991	3.03983e+06
151991	3.03983e+06
151991	3.03983e+06
151991	3.03983e+06
151991	3.03983e+06
151991	3.03983e+06
151991	3.03983e+06
151991	3.03983e+06
151991	3.03983e+06
151991	3.03983e+06
151991	3.03983e+06
151991	3.03983e+06
151991	3.03983e+06
151991	3.03983e+06
151991	3.03983e+06
151991	3.03983e+06
151991	3.03983e+06
151991	3.03983e+06
151991	3.03983e+06
151991	3.03983e+06
151991	3.03983e+06
151991	3.03983e+06
151991	3.03983e+06
151991	3.03983e+06
151991	3.03983e+06
151991	3.03983e+06
151991	3.03983e+06
151991	3.03983e+06
151991	3.03983e+06
151991	3.03983e+06
151991	3.03983e+06
151991	3.03983e+06
151991	3.03983e+06
151991	3.03983e+06
151991	3.03983e+06
151991	3.03983e+06
151991	3.03983e+06
151991	3.03983e+06
151991	3.03983e+06
151991	3.03983e+06
151991	3.03983e+06
151991	3.03983e+06
151991	3.03983e+06
151991	3.03983e+06
151991	3.03983e+06
151991	3.03983e+06
151991	3.03983e+06
151991	3.03983e+06
151991	3.03983e+06
151991	3.03983e+06
151991	3.03983e+06
151991	3.03983e+06
151991	3.03983e+06
151991	3.03983e+06
151991	3.03983e+06
151991	3.03983e+06
151991	3.03983e+06
151991	3.03983e+06
151991	3.03983e+06
151991	3.03983e+06
151991	3.03983e+06
151991	3.03983e+06
151991	3.03983e+06
151991	3.03983e+06
151991	3.03983e+06
151991	3.03983e+06
151991	3.03983e+06
151991	3.03983e+06
151991	3.03983e+06
151991	3.03983e+06
151991	3.03983e+06
151991	3.03983e+06
151991	3.03983e+06
151991	3.03983e+06
151991	3.03983e+06
151991	3.03983e+06
151991	3.03983e+06
151991	3.03983e+06
151991	3.03983e+06
151991	3.03983e+06
151991	3.03983e+06
151991	3.03983e+06
151991	3.03983e+06
151991	3.03983e+06
151991	3.03983e+06
151991	3.03983e+06
151991	3.03983e+06
151991	3.03983e+06
151991	3.03983e+06
151991	3.03983e+06
151991	3.03983e+06
151991	3.03983e+06
151991	3.03983e+06
151991	3.03983e+06
151991	3.03983e+06
151991	3.03983e+06
151991	3.03983e+06
151991	3.03983e+06
151991	3.03983e+06
151991	3.03983e+06
151991	3.03983e+06
151991	3.03983e+06
151991	3.03983e+06
151991	3.03983e+06
151991	3.03983e+06
151991	3.03983e+06
151991	3.03983e+06
151991	3.03983e+06
151991	3.03983e+06
151991	3.03983e+06
151991	3.03983e+06
151991	3.03983e+06
151991	3.03983e+06
151991	3.03983e+06
151991	3.03983e+06
151991	3.03983e+06
151991	3.03983e+06
151991	3.03983e+06
151991	3.03983e+06
151991	3.03983e+06
151991	3.03983e+06
151991	3.03983e+06
151991	3.03983e+06
151991	3.03983e+06
151991	3.03983e+06
151991	3.03983e+06
151991	3.03983e+06
151991	3.03983e+06
151991	3.03983e+06
151991	3.03983e+06
151991	3.03983e+06
151991	3.03983e+06
151991	3.03983e+06
151991	3.03983e+06
151991	3.03983e+06
151991	3.03983e+06
151991	3.03983e+06
151991	3.03983e+06
151991	3.03983e+06
151991	3.03983e+06
151991	3.03983e+06
151991	3.03983e+06
151991	3.03983e+06
151991	3.03983e+06
151991	3.03983e+06
151991	3.03983e+06
151991	3.03983e+06
151991	3.03983e+06
151991	3.03983e+06
151991	3.03983e+06
151991	3.03983e+06
151991	3.03983e+06
151991	3.03983e+06
151991	3.03983e+06
151991	3.03983e+06
151991	3.03983e+06
151991	3.03983e+06
151991	3.03983e+06
151991	3.03983e+06
151991	3.03983e+06
151992	3.03983e+06
151992	3.03983e+06
151992	3.03983e+06
151992	3.03983e+06
151992	3.03983e+06
151992	3.03983e+06
151992	3.03983e+06
151992	3.03983e+06
151992	3.03983e+06
151992	3.03983e+06
151992	3.03983e+06
151992	3.03983e+06
151992	3.03983e+06
151992	3.03983e+06
151992	3.03983e+06
151992	3.03983e+06
151992	3.03983e+06
151992	3.03983e+06
151992	3.03983e+06
151992	3.03983e+06
151992	3.03983e+06
151992	3.03983e+06
151992	3.03983e+06
151992	3.03983e+06
151992	3.03983e+06
151992	3.03983e+06
151992	3.03983e+06
151992	3.03983e+06
151992	3.03983e+06
151992	3.03983e+06
151992	3.03983e+06
151992	3.03983e+06
151992	3.03983e+06
151992	3.03983e+06
151992	3.03983e+06
151992	3.03983e+06
151992	3.03983e+06
151992	3.03983e+06
151992	3.03983e+06
151992	3.03983e+06
151992	3.03983e+06
151992	3.03983e+06
151992	3.03983e+06
151992	3.03983e+06
151992	3.03983e+06
151992	3.03983e+06
151992	3.03983e+06
151992	3.03983e+06
151992	3.03983e+06
151992	3.03983e+06
151992	3.03983e+06
151992	3.03983e+06
151992	3.03983e+06
151992	3.03983e+06
151992	3.03983e+06
151992	3.03983e+06
151992	3.03983e+06
151992	3.03983e+06
151992	3.03983e+06
151992	3.03983e+06
151992	3.03983e+06
151992	3.03983e+06
151992	3.03983e+06
151992	3.03983e+06
151992	3.03983e+06
151992	3.03983e+06
151992	3.03983e+06
151992	3.03983e+06
151992	3.03983e+06
151992	3.03983e+06
151992	3.03983e+06
151992	3.03983e+06
151992	3.03983e+06
151992	3.03983e+06
151992	3.03983e+06
152251	3.04502e+06
152510	3.05021e+06
153029	3.06058e+06
154067	3.08134e+06
156142	3.12284e+06
160292	3.20585e+06
168593	3.37186e+06
185195	3.70389e+06
218398	4.36795e+06
251601	5.03201e+06
268202	5.36404e+06
276503	5.53006e+06
280653	5.61306e+06
282728	5.65457e+06
283766	5.67532e+06
284285	5.6857e+06
284544	5.69088e+06
284804	5.69607e+06
284804	5.69607e+06
284804	5.69607e+06
284804	5.69607e+06
284804	5.69607e+06
284804	5.69607e+06
284804	5.69607e+06
284804	5.69607e+06
284804	5.69607e+06
284804	5.69607e+06
284804	5.69607e+06
284804	5.69607e+06
284804	5.69607e+06
284804	5.69607e+06
284804	5.69607e+06
284804	5.69607e+06
284804	5.69607e+06
284804	5.69607e+06
284804	5.69607e+06
284804	5.69607e+06
284804	5.69607e+06
284804	5.69607e+06
284804	5.69607e+06
284804	5.69607e+06
284804	5.69607e+06
284804	5.69607e+06
284804	5.69607e+06
284804	5.69607e+06
284804	5.69607e+06
284804	5.69607e+06
284804	5.69607e+06
284804	5.69607e+06
284804	5.69607e+06
284804	5.69607e+06
284804	5.69607e+06
284804	5.69607e+06
284804	5.69607e+06
284804	5.69607e+06
284804	5.69607e+06
284804	5.69607e+06
284804	5.69607e+06
284804	5.69607e+06
284804	5.69607e+06
284804	5.69607e+06
284804	5.69607e+06
284804	5.69607e+06
284804	5.69607e+06
284804	5.69607e+06
284804	5.69607e+06
284804	5.69607e+06
284804	5.69607e+06
284804	5.69607e+06
284804	5.69607e+06
284804	5.69607e+06
284804	5.69607e+06
284804	5.69607e+06
284804	5.69607e+06
284804	5.69607e+06
284804	5.69607e+06
284804	5.69607e+06
284804	5.69607e+06
284804	5.69607e+06
284804	5.69607e+06
284804	5.69607e+06
284804	5.69607e+06
284804	5.69607e+06
284804	5.69607e+06
284804	5.69607e+06
284804	5.69607e+06
284804	5.69607e+06
284804	5.69607e+06
284804	5.69607e+06
284804	5.69607e+06
284804	5.69607e+06
284804	5.69607e+06
284804	5.69607e+06
284804	5.69607e+06
284804	5.69607e+06
284804	5.69607e+06
284804	5.69607e+06
284804	5.69607e+06
284804	5.69607e+06
284804	5.69607e+06
284804	5.69607e+06
284804	5.69607e+06
284804	5.69607e+06
284804	5.69607e+06
284804	5.69607e+06
284804	5.69607e+06
284804	5.69607e+06
284804	5.69607e+06
284804	5.69607e+06
284804	5.69607e+06
284804	5.69607e+06
284804	5.69607e+06
284804	5.69607e+06
284804	5.69607e+06
284804	5.69607e+06
284804	5.69607e+06
284804	5.69607e+06
284804	5.69607e+06
284804	5.69607e+06
284804	5.69607e+06
284804	5.69607e+06
284804	5.69607e+06
284804	5.69607e+06
284804	5.69607e+06
284804	5.69607e+06
284804	5.69607e+06
284804	5.69607e+06
284804	5.69607e+06
284804	5.69607e+06
284804	5.69607e+06
284804	5.69607e+06
284804	5.69607e+06
284804	5.69607e+06
284804	5.69607e+06
284804	5.69607e+06
284804	5.69607e+06
284804	5.69607e+06
284804	5.69607e+06
284804	5.69607e+06
284804	5.69607e+06
284804	5.69607e+06
284804	5.69607e+06
284804	5.69607e+06
284804	5.69607e+06
284804	5.69607e+06
284804	5.69607e+06
284804	5.69607e+06
284804	5.69607e+06
284804	5.69607e+06
284804	5.69607e+06
284804	5.69607e+06
284804	5.69607e+06
284804	5.69607e+06
284804	5.69607e+06
284804	5.69607e+06
284804	5.69607e+06
284804	5.69607e+06
284804	5.69607e+06
284804	5.69607e+06
284804	5.69607e+06
284804	5.69607e+06
284804	5.69607e+06
284804	5.69607e+06
284804	5.69607e+06
284804	5.69607e+06
284804	5.69607e+06
284804	5.69607e+06
284804	5.69607e+06
284804	5.69607e+06
284804	5.69607e+06
284804	5.69607e+06
284804	5.69607e+06
284804	5.69607e+06
284804	5.69607e+06
284804	5.69607e+06
284804	5.69607e+06
284804	5.69607e+06
284804	5.69607e+06
284804	5.69607e+06
284804	5.69607e+06
284804	5.69607e+06
284804	5.69607e+06
284804	5.69607e+06
284804	5.69607e+06
284804	5.69607e+06
284804	5.69607e+06
284804	5.69607e+06
284804	5.69607e+06
284804	5.69607e+06
284804	5.69607e+06
284804	5.69607e+06
284804	5.69607e+06
284804	5.69607e+06
284804	5.69607e+06
284804	5.69607e+06
284804	5.69607e+06
284804	5.69607e+06
284804	5.69607e+06
284804	5.69607e+06
284804	5.69607e+06
284804	5.69607e+06
284804	5.69607e+06
284804	5.69607e+06
284804	5.69607e+06
284804	5.69607e+06
284804	5.69607e+06
284804	5.69607e+06
284804	5.69607e+06
284804	5.69607e+06
284804	5.69607e+06
284804	5.69607e+06
284804	5.69607e+06
284804	5.69607e+06
284804	5.69607e+06
284804	5.69607e+06
284804	5.69607e+06
284804	5.69607e+06
284804	5.69607e+06
284804	5.69607e+06
284804	5.69607e+06
284804	5.69607e+06
284804	5.69607e+06
284804	5.69607e+06
284804	5.69607e+06
284804	5.69607e+06
284804	5.69607e+06
284804	5.69607e+06
284804	5.69607e+06
284804	5.69607e+06
284804	5.69607e+06
284804	5.69607e+06
284804	5.69607e+06
284804	5.69607e+06
284804	5.69607e+06
284804	5.69607e+06
284804	5.69607e+06
284804	5.69607e+06
284804	5.69607e+06
284804	5.69607e+06
284804	5.69607e+06
284804	5.69607e+06
284804	5.69607e+06
284804	5.69607e+06
284804	5.69607e+06
284804	5.69607e+06
284804	5.69607e+06
284804	5.69607e+06
284804	5.69607e+06
284804	5.69607e+06
284804	5.69607e+06
284804	5.69607e+06
284804	5.69607e+06
284804	5.69607e+06
284804	5.69607e+06
284804	5.69607e+06
284804	5.69607e+06
284804	5.69607e+06
284804	5.69607e+06
284804	5.69607e+06
284804	5.69607e+06
284804	5.69607e+06
284804	5.69607e+06
284804	5.69607e+06
284804	5.69607e+06
284804	5.69607e+06
284804	5.69607e+06
284804	5.69607e+06
284804	5.69607e+06
284804	5.69607e+06
284804	5.69607e+06
284804	5.69607e+06
284804	5.69608e+06
284804	5.69608e+06
284804	5.69608e+06
284804	5.69608e+06
284804	5.69608e+06
284804	5.69608e+06
284804	5.69608e+06
284804	5.69608e+06
284804	5.69608e+06
284804	5.69608e+06
284804	5.69608e+06
284804	5.69608e+06
284804	5.69608e+06
284804	5.69608e+06
284804	5.69608e+06
284804	5.69608e+06
284804	5.69608e+06
284804	5.69608e+06
284804	5.69608e+06
284804	5.69608e+06
284804	5.69608e+06
284804	5.69608e+06
284804	5.69608e+06
284804	5.69608e+06
284804	5.69608e+06
284804	5.69608e+06
284804	5.69608e+06
284804	5.69608e+06
284804	5.69608e+06
284804	5.69608e+06
284804	5.69608e+06
284804	5.69608e+06
284804	5.69608e+06
284804	5.69608e+06
284804	5.69608e+06
284804	5.69608e+06
284804	5.69608e+06
284804	5.69608e+06
284804	5.69608e+06
284804	5.69608e+06
284804	5.69608e+06
284804	5.69608e+06
284804	5.69608e+06
284804	5.69608e+06
284804	5.69608e+06
284804	5.69608e+06
284804	5.69608e+06
284804	5.69608e+06
284804	5.69608e+06
284804	5.69608e+06
284804	5.69608e+06
284804	5.69608e+06
284804	5.69608e+06
284804	5.69608e+06
284804	5.69608e+06
284804	5.69608e+06
284804	5.69608e+06
284804	5.69608e+06
284804	5.69608e+06
284804	5.69608e+06
284804	5.69608e+06
284804	5.69608e+06
284804	5.69608e+06
284804	5.69608e+06
284804	5.69608e+06
284804	5.69608e+06
284804	5.69608e+06
284804	5.69608e+06
284804	5.69608e+06
284804	5.69608e+06
284804	5.69608e+06
284804	5.69608e+06
284804	5.69608e+06
284804	5.69608e+06
284804	5.69608e+06
284804	5.69608e+06
284804	5.69608e+06
284804	5.69608e+06
284804	5.69608e+06
284804	5.69608e+06
284804	5.69608e+06
284804	5.69608e+06
284804	5.69608e+06
284804	5.69608e+06
284804	5.69608e+06
284804	5.69608e+06
284804	5.69608e+06
284804	5.69608e+06
284804	5.69608e+06
284804	5.69608e+06
284804	5.69608e+06
284804	5.69608e+06
284804	5.69608e+06
284804	5.69608e+06
284804	5.69608e+06
284804	5.69608e+06
284804	5.69608e+06
284804	5.69608e+06
284804	5.69608e+06
284804	5.69608e+06
284804	5.69608e+06
284804	5.69608e+06
284804	5.69608e+06
284804	5.69608e+06
284804	5.69608e+06
284804	5.69608e+06
284804	5.69608e+06
284804	5.69608e+06
284804	5.69608e+06
284804	5.69608e+06
284804	5.69608e+06
284804	5.69608e+06
284804	5.69608e+06
284804	5.69608e+06
284804	5.69608e+06
284804	5.69608e+06
284804	5.69608e+06
284804	5.69608e+06
284804	5.69608e+06
284804	5.69608e+06
284804	5.69608e+06
284804	5.69608e+06
284804	5.69608e+06
284804	5.69608e+06
284804	5.69608e+06
284804	5.69608e+06
284804	5.69608e+06
284804	5.69608e+06
284804	5.69608e+06
284804	5.69608e+06
284804	5.69608e+06
284804	5.69608e+06
284804	5.69608e+06
284804	5.69608e+06
284804	5.69608e+06
284804	5.69608e+06
284804	5.69608e+06
284804	5.69608e+06
284804	5.69608e+06
284804	5.69608e+06
284804	5.69608e+06
284804	5.69608e+06
284804	5.69608e+06
284804	5.69608e+06
284804	5.69608e+06
284804	5.69608e+06
284804	5.69608e+06
284804	5.69608e+06
284804	5.69608e+06
284804	5.69608e+06
284804	5.69608e+06
284804	5.69608e+06
284804	5.69608e+06
284804	5.69608e+06
284804	5.69608e+06
284804	5.69608e+06
284804	5.69608e+06
284804	5.69608e+06
284804	5.69608e+06
284804	5.69608e+06
284804	5.69608e+06
284804	5.69608e+06
284804	5.69608e+06
284804	5.69608e+06
284804	5.69608e+06
284804	5.69608e+06
284804	5.69608e+06
284804	5.69608e+06
284804	5.69608e+06
284804	5.69608e+06
284804	5.69608e+06
284804	5.69608e+06
284804	5.69608e+06
284804	5.69608e+06
284804	5.69608e+06
284804	5.69608e+06
284804	5.69608e+06
284804	5.69608e+06
284804	5.69608e+06
284804	5.69608e+06
284804	5.69608e+06
284804	5.69608e+06
284804	5.69608e+06
284804	5.69608e+06
284804	5.69608e+06
284804	5.69608e+06
284804	5.69608e+06
284804	5.69608e+06
284804	5.69608e+06
284804	5.69608e+06
284804	5.69608e+06
284804	5.69608e+06
284804	5.69608e+06
284804	5.69608e+06
284804	5.69608e+06
284804	5.69608e+06
284804	5.69608e+06
284804	5.69608e+06
284804	5.69608e+06
284804	5.69608e+06
284804	5.69608e+06
284804	5.69608e+06
284804	5.69608e+06
284804	5.69608e+06
284804	5.69608e+06
284804	5.69608e+06
284804	5.69608e+06
284804	5.69608e+06
284804	5.69608e+06
284804	5.69608e+06
284804	5.69608e+06
284804	5.69608e+06
284804	5.69608e+06
284804	5.69608e+06
284804	5.69608e+06
284804	5.69608e+06
284804	5.69608e+06
284804	5.69608e+06
284804	5.69608e+06
284804	5.69608e+06
284804	5.69608e+06
284804	5.69608e+06
284804	5.69608e+06
284804	5.69608e+06
284804	5.69608e+06
284804	5.69608e+06
284804	5.69608e+06
284804	5.69608e+06
284804	5.69608e+06
284804	5.69608e+06
284804	5.69608e+06
284804	5.69608e+06
284804	5.69608e+06
284804	5.69608e+06
284804	5.69608e+06
284804	5.69608e+06
284804	5.69608e+06
284804	5.69608e+06
284804	5.69608e+06
284804	5.69608e+06
284804	5.69608e+06
284804	5.69608e+06
284804	5.69608e+06
284804	5.69608e+06
284804	5.69608e+06
284804	5.69608e+06
284804	5.69608e+06
284804	5.69608e+06
284804	5.69608e+06
284804	5.69608e+06
284804	5.69608e+06
284804	5.69608e+06
284804	5.69608e+06
284804	5.69608e+06
284804	5.69608e+06
284804	5.69608e+06
284804	5.69608e+06
284804	5.69608e+06
284804	5.69608e+06
285290	5.7058e+06
285776	5.71552e+06
286748	5.73496e+06
288692	5.77385e+06
292581	5.85162e+06
300358	6.00716e+06
315912	6.31824e+06
347020	6.94041e+06
409237	8.18474e+06
471453	9.42907e+06
502562	1.00512e+07
518116	1.03623e+07
525893	1.05179e+07
529781	1.05956e+07
531726	1.06345e+07
532698	1.0654e+07
533184	1.06637e+07
533670	1.06734e+07
533670	1.06734e+07
533670	1.06734e+07
533670	1.06734e+07
533670	1.06734e+07
533670	1.06734e+07
533670	1.06734e+07
533670	1.06734e+07
533670	1.06734e+07
533670	1.06734e+07
533670	1.06734e+07
533670	1.06734e+07
533670	1.06734e+07
533670	1.06734e+07
533670	1.06734e+07
533670	1.06734e+07
533670	1.06734e+07
533670	1.06734e+07
533670	1.06734e+07
533670	1.06734e+07
533670	1.06734e+07
533670	1.06734e+07
533670	1.06734e+07
533670	1.06734e+07
533670	1.06734e+07
533670	1.06734e+07
533670	1.06734e+07
533670	1.06734e+07
533670	1.06734e+07
533670	1.06734e+07
533670	1.06734e+07
533670	1.06734e+07
533670	1.06734e+07
533670	1.06734e+07
533670	1.06734e+07
533670	1.06734e+07
533670	1.06734e+07
533670	1.06734e+07
533670	1.06734e+07
533670	1.06734e+07
533670	1.06734e+07
533670	1.06734e+07
533670	1.06734e+07
533670	1.06734e+07
533670	1.06734e+07
533670	1.06734e+07
533670	1.06734e+07
533670	1.06734e+07
533670	1.06734e+07
533670	1.06734e+07
533670	1.06734e+07
533670	1.06734e+07
533670	1.06734e+07
533670	1.06734e+07
533670	1.06734e+07
533670	1.06734e+07
533670	1.06734e+07
533670	1.06734e+07
533670	1.06734e+07
533670	1.06734e+07
533670	1.06734e+07
533670	1.06734e+07
533670	1.06734e+07
533670	1.06734e+07
533670	1.06734e+07
533670	1.06734e+07
533670	1.06734e+07
533670	1.06734e+07
533670	1.06734e+07
533670	1.06734e+07
533670	1.06734e+07
533670	1.06734e+07
533670	1.06734e+07
533670	1.06734e+07
533670	1.06734e+07
533670	1.06734e+07
533670	1.06734e+07
533670	1.06734e+07
533670	1.06734e+07
533670	1.06734e+07
533670	1.06734e+07
533670	1.06734e+07
533670	1.06734e+07
533670	1.06734e+07
533670	1.06734e+07
533670	1.06734e+07
533670	1.06734e+07
533670	1.06734e+07
533670	1.06734e+07
533670	1.06734e+07
533670	1.06734e+07
533670	1.06734e+07
533670	1.06734e+07
533670	1.06734e+07
533670	1.06734e+07
533670	1.06734e+07
533670	1.06734e+07
533670	1.06734e+07
533670	1.06734e+07
533670	1.06734e+07
533670	1.06734e+07
533670	1.06734e+07
533670	1.06734e+07
533670	1.06734e+07
533670	1.06734e+07
533670	1.06734e+07
533670	1.06734e+07
533670	1.06734e+07
533670	1.06734e+07
533670	1.06734e+07
533670	1.06734e+07
533670	1.06734e+07
533670	1.06734e+07
533670	1.06734e+07
533670	1.06734e+07
533670	1.06734e+07
533670	1.06734e+07
533670	1.06734e+07
533670	1.06734e+07
533670	1.06734e+07
533670	1.06734e+07
533670	1.06734e+07
533670	1.06734e+07
533670	1.06734e+07
533670	1.06734e+07
533670	1.06734e+07
533670	1.06734e+07
533670	1.06734e+07
533670	1.06734e+07
533670	1.06734e+07
533670	1.06734e+07
533670	1.06734e+07
533670	1.06734e+07
533670	1.06734e+07
533670	1.06734e+07
533670	1.06734e+07
533670	1.06734e+07
533670	1.06734e+07
533670	1.06734e+07
533670	1.06734e+07
533670	1.06734e+07
533670	1.06734e+07
533670	1.06734e+07
533670	1.06734e+07
533670	1.06734e+07
533670	1.06734e+07
533670	1.06734e+07
533670	1.06734e+07
533670	1.06734e+07
533670	1.06734e+07
533670	1.06734e+07
533670	1.06734e+07
533670	1.06734e+07
533670	1.06734e+07
533670	1.06734e+07
533670	1.06734e+07
533670	1.06734e+07
533670	1.06734e+07
533670	1.06734e+07
533670	1.06734e+07
533670	1.06734e+07
533670	1.06734e+07
533670	1.06734e+07
533670	1.06734e+07
533670	1.06734e+07
533670	1.06734e+07
533670	1.06734e+07
533670	1.06734e+07
533670	1.06734e+07
533670	1.06734e+07
533670	1.06734e+07
533670	1.06734e+07
533670	1.06734e+07
533670	1.06734e+07
533670	1.06734e+07
533670	1.06734e+07
533670	1.06734e+07
533670	1.06734e+07
533670	1.06734e+07
533670	1.06734e+07
533670	1.06734e+07
533670	1.06734e+07
533670	1.06734e+07
533670	1.06734e+07
533670	1.06734e+07
533670	1.06734e+07
533670	1.06734e+07
533670	1.06734e+07
533670	1.06734e+07
533670	1.06734e+07
533670	1.06734e+07
533670	1.06734e+07
533670	1.06734e+07
533670	1.06734e+07
533670	1.06734e+07
533670	1.06734e+07
533670	1.06734e+07
533670	1.06734e+07
533670	1.06734e+07
533670	1.06734e+07
533670	1.06734e+07
533670	1.06734e+07
533670	1.06734e+07
533670	1.06734e+07
533670	1.06734e+07
533670	1.06734e+07
533670	1.06734e+07
533670	1.06734e+07
533670	1.06734e+07
533670	1.06734e+07
533670	1.06734e+07
533670	1.06734e+07
533670	1.06734e+07
533670	1.06734e+07
533670	1.06734e+07
533670	1.06734e+07
533670	1.06734e+07
533670	1.06734e+07
533670	1.06734e+07
533670	1.06734e+07
533670	1.06734e+07
533670	1.06734e+07
533670	1.06734e+07
533670	1.06734e+07
533670	1.06734e+07
533670	1.06734e+07
533670	1.06734e+07
533670	1.06734e+07
533670	1.06734e+07
533670	1.06734e+07
533670	1.06734e+07
533670	1.06734e+07
533670	1.06734e+07
533670	1.06734e+07
533670	1.06734e+07
533670	1.06734e+07
533670	1.06734e+07
533670	1.06734e+07
533670	1.06734e+07
533670	1.06734e+07
533670	1.06734e+07
533670	1.06734e+07
533670	1.06734e+07
533670	1.06734e+07
533670	1.06734e+07
533670	1.06734e+07
533670	1.06734e+07
533670	1.06734e+07
533670	1.06734e+07
533670	1.06734e+07
533670	1.06734e+07
533670	1.06734e+07
533670	1.06734e+07
533670	1.06734e+07
533670	1.06734e+07
533670	1.06734e+07
533670	1.06734e+07
533670	1.06734e+07
533670	1.06734e+07
533670	1.06734e+07
533670	1.06734e+07
533670	1.06734e+07
533670	1.06734e+07
533670	1.06734e+07
533670	1.06734e+07
533670	1.06734e+07
533670	1.06734e+07
533670	1.06734e+07
533670	1.06734e+07
533670	1.06734e+07
533670	1.06734e+07
533670	1.06734e+07
533670	1.06734e+07
533670	1.06734e+07
533670	1.06734e+07
533670	1.06734e+07
533670	1.06734e+07
533670	1.06734e+07
533670	1.06734e+07
533670	1.06734e+07
533670	1.06734e+07
533670	1.06734e+07
533670	1.06734e+07
533670	1.06734e+07
533670	1.06734e+07
533670	1.06734e+07
533670	1.06734e+07
533670	1.06734e+07
533670	1.06734e+07
533670	1.06734e+07
533670	1.06734e+07
533670	1.06734e+07
533670	1.06734e+07
533670	1.06734e+07
533670	1.06734e+07
533670	1.06734e+07
533670	1.06734e+07
533670	1.06734e+07
533670	1.06734e+07
533670	1.06734e+07
533670	1.06734e+07
533670	1.06734e+07
533670	1.06734e+07
533670	1.06734e+07
533670	1.06734e+07
533670	1.06734e+07
533670	1.06734e+07
533670	1.06734e+07
533670	1.06734e+07
533670	1.06734e+07
533670	1.06734e+07
533670	1.06734e+07
533670	1.06734e+07
533670	1.06734e+07
533670	1.06734e+07
533670	1.06734e+07
533670	1.06734e+07
533670	1.06734e+07
533670	1.06734e+07
533670	1.06734e+07
533670	1.06734e+07
533670	1.06734e+07
533670	1.06734e+07
533670	1.06734e+07
533670	1.06734e+07
533670	1.06734e+07
533670	1.06734e+07
533670	1.06734e+07
533670	1.06734e+07
533670	1.06734e+07
533670	1.06734e+07
533670	1.06734e+07
533670	1.06734e+07
533670	1.06734e+07
533670	1.06734e+07
533670	1.06734e+07
533670	1.06734e+07
533670	1.06734e+07
533670	1.06734e+07
533670	1.06734e+07
533670	1.06734e+07
533670	1.06734e+07
533670	1.06734e+07
533670	1.06734e+07
533670	1.06734e+07
533670	1.06734e+07
533670	1.06734e+07
533670	1.06734e+07
533670	1.06734e+07
533670	1.06734e+07
533670	1.06734e+07
533670	1.06734e+07
533670	1.06734e+07
533670	1.06734e+07
533670	1.06734e+07
533670	1.06734e+07
533670	1.06734e+07
533670	1.06734e+07
533670	1.06734e+07
533670	1.06734e+07
533670	1.06734e+07
533670	1.06734e+07
533670	1.06734e+07
533670	1.06734e+07
533670	1.06734e+07
533670	1.06734e+07
533670	1.06734e+07
533670	1.06734e+07
533670	1.06734e+07
533670	1.06734e+07
533670	1.06734e+07
533670	1.06734e+07
533670	1.06734e+07
533670	1.06734e+07
533670	1.06734e+07
533670	1.06734e+07
533670	1.06734e+07
533670	1.06734e+07
533670	1.06734e+07
533670	1.06734e+07
533670	1.06734e+07
533670	1.06734e+07
533670	1.06734e+07
533670	1.06734e+07
533670	1.06734e+07
533670	1.06734e+07
533670	1.06734e+07
533670	1.06734e+07
533670	1.06734e+07
533670	1.06734e+07
533670	1.06734e+07
533670	1.06734e+07
533670	1.06734e+07
533670	1.06734e+07
533670	1.06734e+07
533670	1.06734e+07
533670	1.06734e+07
533670	1.06734e+07
533670	1.06734e+07
533670	1.06734e+07
533670	1.06734e+07
533670	1.06734e+07
533670	1.06734e+07
533670	1.06734e+07
533670	1.06734e+07
533670	1.06734e+07
533670	1.06734e+07
533670	1.06734e+07
533670	1.06734e+07
533670	1.06734e+07
533670	1.06734e+07
533670	1.06734e+07
533670	1.06734e+07
533670	1.06734e+07
533670	1.06734e+07
533670	1.06734e+07
533670	1.06734e+07
533670	1.06734e+07
533670	1.06734e+07
533670	1.06734e+07
533670	1.06734e+07
533670	1.06734e+07
533670	1.06734e+07
533670	1.06734e+07
533670	1.06734e+07
533670	1.06734e+07
533670	1.06734e+07
533670	1.06734e+07
533670	1.06734e+07
533670	1.06734e+07
533670	1.06734e+07
533670	1.06734e+07
533670	1.06734e+07
533670	1.06734e+07
533670	1.06734e+07
533670	1.06734e+07
533670	1.06734e+07
533670	1.06734e+07
533670	1.06734e+07
533670	1.06734e+07
533670	1.06734e+07
533670	1.06734e+07
533670	1.06734e+07
533670	1.06734e+07
533670	1.06734e+07
533670	1.06734e+07
533670	1.06734e+07
533670	1.06734e+07
533670	1.06734e+07
533670	1.06734e+07
533670	1.06734e+07
533670	1.06734e+07
533670	1.06734e+07
533670	1.06734e+07
533670	1.06734e+07
533670	1.06734e+07
533670	1.06734e+07
533670	1.06734e+07
533670	1.06734e+07
533670	1.06734e+07
533670	1.06734e+07
533670	1.06734e+07
533670	1.06734e+07
533670	1.06734e+07
533670	1.06734e+07
533670	1.06734e+07
533670	1.06734e+07
533670	1.06734e+07
533670	1.06734e+07
533670	1.06734e+07
533670	1.06734e+07
533670	1.06734e+07
533670	1.06734e+07
533670	1.06734e+07
533670	1.06734e+07
533670	1.06734e+07
533670	1.06734e+07
533670	1.06734e+07
533670	1.06734e+07
533670	1.06734e+07
533670	1.06734e+07
533670	1.06734e+07
533670	1.06734e+07
533670	1.06734e+07
533670	1.06734e+07
533670	1.06734e+07
533670	1.06734e+07
533670	1.06734e+07
533670	1.06734e+07
533670	1.06734e+07
533670	1.06734e+07
533670	1.06734e+07
533670	1.06734e+07
533670	1.06734e+07
533670	1.06734e+07
533670	1.06734e+07
533670	1.06734e+07
533670	1.06734e+07
533670	1.06734e+07
533670	1.06734e+07
533670	1.06734e+07
533670	1.06734e+07
533670	1.06734e+07
533670	1.06734e+07
533670	1.06734e+07
533670	1.06734e+07
533670	1.06734e+07
533670	1.06734e+07
533670	1.06734e+07
533670	1.06734e+07
533670	1.06734e+07
533670	1.06734e+07
533670	1.06734e+07
534581	1.06916e+07
535492	1.07098e+07
537314	1.07463e+07
540957	1.08191e+07
548243	1.09649e+07
562816	1.12563e+07
591962	1.18392e+07
650253	1.30051e+07
766835	1.53367e+07
1000000	2e+07
Overlay 4
24165.8	1.11606e+06
23056.5	996814
13284.7	393436
24484.1	898572
11354.6	343645
173653	2.81347e+07
477348	1.94191e+08
441666	1.60348e+08
138155	1.8395e+07
676.01	16049.5
2626.65	78246.1
3763.61	110831
2268.47	61067.4
507.043	11077.5
21529.2	1.55349e+06
100244	2.24751e+07
186539	7.57906e+07
173395	6.65053e+07
80848.2	1.56148e+07
14889	880219
165.333	4711.46
983.013	23801
2319.41	74248.4
2921.32	105451
1995.91	58594.2
729.311	18998
105.605	3888.43
2625.63	93837.2
18901.1	1.66284e+06
52971.8	9.55428e+06
81888.2	2.21872e+07
75904.5	1.92763e+07
41967.3	6.23999e+06
12644.4	934428
1509.68	43574.2
308.493	7749.46
2357.7	79569.8
8123.83	537511
15659.8	1.30133e+06
18139.3	1.79768e+06
13245.3	1.19207e+06
5844.48	306282
1449.36	45831.6
157.356	4569.2
2.88071	144.35
17.9281	952.714
65.9479	2879.11
449.636	11840.6
103.823	3923.2
3937.66	154951
97.6634	3737.78
15822.9	1.58236e+06
47.7839	2324.88
35262.6	5.31123e+06
12.9849	664.64
48933.9	9.52952e+06
2.77032	151.197
45074.2	7.96797e+06
27499.8	3.59899e+06
10273.3	829389
2213.28	69337.8
219.346	6187.93
3.81268	199.724
19.5939	1087.17
75.6288	2868.96
3.12858	161.914
154.319	4688.19
6.77824	366.973
181.985	5062.35
29.9978	1590.96
128.225	4164.56
91.4294	3468.85
52.5565	2366.92
158.651	5281.76
9.93487	546.604
169.59	5152.35
2.82929	150.84
127.967	4143.77
56.0652	2586.63
2.74009	134.544
5.661	294.254
2.81602	145.434
2.8868	156.568
5.3076	299.215
15.4292	869.012
6.86509	379.539
36.3724	1767.52
83.7329	3374.23
50.8962	2458.57
435.642	11278.8
44.7525	2057.14
1181.79	34422.5
25.5768	1341.16
2163.49	71807.9
8.51062	473.262
2730.01	105638
4.00032	202.275
2413.79	87298.8
3.63567	185.447
1512.07	46124.1
658.741	18001.8
186.753	5218.26
21.029	1091.34
3.90252	211.265
17960.5	691122
7634.87	222032
20943.1	856542
18709.4	682048
5237.56	177122
355.857	7940.7
659.183	15629
298.068	7205.93
320.109	8157.49
887.296	22422.2
818.687	20393.8
244.677	5669.43
410.684	9558.13
1986.5	57927.7
3811.78	136684
3499.98	118278
1532.14	45555.5
269.166	6410.37
1024.96	27155.6
4008.61	170535
5663.54	284234
3380.06	129586
741.187	18919
4.82323	251.48
27.5763	1492
97.6138	3674.96
159.345	4803.33
141.307	4610.57
66.9736	3061.85
17.4703	1024.24
4.1843	212.779
39.255	1959.97
276.905	7583.62
650.638	17443.5
807.645	21634
557.75	14759.9
201.872	5651.69
19.0202	1020.55
15.9663	820.994
86.8702	3221.43
128.177	4213.58
71.7384	2756.57
12.1049	637.497
128.199	3973.65
243.84	5951.15
100.941	3371.29
342.243	10821
324.486	8825.06
636.571	16171.8
276.599	5192.74
278.804	5539.62
316.758	7310.46
867.021	20920.9
791.558	18154.2
232.139	5190.54
2.38623	126.528
7.01103	375.79
14.3104	729.883
19.6112	1034.79
2.1425	108.439
3.5881	203.532
2.38616	123.206
98.5084	3309.61
91.5398	3258.71
4.48666	245.187
12.7892	701.587
9.0189	495.224
2.50808	143.642
2.60745	139.566
11.1278	576.485
20.4079	1063.14
18.59	1038.96
6.2435	356.169
2.18429	127.195
2.68069	139.945
3.23462	164.166
8.64653	475.063
10.9482	591.694
11.717	629.125
7.18093	432.822
2.70771	139.932
2.85979	149.011
2.74419	152.734
6.34107	351.792
13.348	720.361
12.5415	676.625
7.75526	431.53
2.78157	153.825
Overlay 5
11270.1	281339
10663.5	280275
5822.75	130873
10773	278331
4963.97	120216
70947.5	3.23132e+06
195886	1.67135e+07
181492	1.41478e+07
56338.9	1.95179e+06
296.177	6540.86
1149.81	22049.6
1637.76	37102.1
999.312	20042.2
228.278	4588.53
9473.38	259095
44325	2.45158e+06
82457.4	7.36931e+06
76891.2	6.27157e+06
35806.4	1.84198e+06
6558.11	173155
74.4566	2414.66
473.347	10710.8
1116.01	24955.4
1370.92	33671.7
953.483	21680.1
351.991	7436.59
44.7049	1792.42
1309.08	31586.1
8992.13	306646
25351.9	1.37268e+06
39153.2	2.70809e+06
36236.1	2.53023e+06
20045.1	942392
6033.75	188880
749.48	15104.2
157.393	3941.07
1209.52	28712
4065.09	120018
7653.01	261787
8892.03	329309
6514.42	231643
2925.43	76467.4
755.754	16055
76.047	2629.83
3.28178	140.66
8.19675	369.147
25.3476	1180.46
241.22	5721.24
43.514	1698.96
2093.64	55410.8
38.0307	1644.23
8052.8	296416
18.7169	808.052
17878.7	896663
5.51622	254.054
24952.6	1.50188e+06
3.03869	131.643
22937.6	1.34168e+06
13952.5	610008
5303.21	175243
1173.59	28293.4
110.903	3342.74
2.53567	110.418
8.34319	408.159
33.5705	1429.84
3.09442	132.554
65.7947	2435.77
5.03667	239.278
78.6047	2637.6
15.5752	703.977
56.5186	2104.08
43.1979	1845.47
20.2187	937.132
81.9011	2597.58
5.90901	262.585
86.0729	2842.83
3.05775	137.038
61.5623	2261.76
28.152	1220.71
3.50308	151.963
3.47902	159.313
2.93848	129.532
2.87521	137.722
3.83172	172.101
7.51237	344.633
4.47612	199.495
16.741	759.926
42.9492	1626.45
20.2104	934.522
239.345	5311.5
19.2849	915.065
654.172	14237.6
11.421	500.634
1196.13	28567.9
6.0439	276.48
[truncated: 290 more rows]

## Sheet: Fig1e
Overlay 1
0	25.721
10427.6	36.022
22727.3	48.1722
34624.7	59.9251
45454.5	70.6234
56604.1	81.6376
68181.8	93.0746
80720.4	105.461
90909.1	115.526
103574	128.037
113636	137.977
124599	148.807
136364	160.428
147288	171.219
159091	182.879
171767	195.402
181818	205.33
194006	217.37
204545	227.782
216506	239.597
227273	250.233
238531	261.354
250000	272.684
261367	283.913
272727	295.135
284543	306.807
295455	317.586
307729	329.712
318182	340.038
329350	351.071
340909	362.489
352347	373.788
363636	384.94
375009	396.174
386364	407.391
398556	419.436
409091	429.842
419919	440.538
431818	452.293
443743	464.073
454545	474.745
463123	483.218
477273	497.196
488425	508.213
500000	519.647
Overlay 2
0	21.7821
10427.6	26.0425
22727.3	31.0678
34624.7	35.9286
45454.5	40.3534
56604.1	44.9088
68181.8	49.639
80720.4	54.7619
90909.1	58.9247
103574	64.0992
113636	68.2103
124599	72.6894
136364	77.496
147288	81.9592
159091	86.7816
171767	91.9607
181818	96.0672
194006	101.047
204545	105.353
216506	110.24
227273	114.639
238531	119.238
250000	123.924
261367	128.568
272727	133.21
284543	138.037
295455	142.495
307729	147.51
318182	151.781
329350	156.344
340909	161.067
352347	165.74
363636	170.352
375009	174.999
386364	179.638
398556	184.619
409091	188.924
419919	193.347
431818	198.209
443743	203.081
454545	207.495
463123	210.999
477273	216.781
488425	221.337
500000	226.066
Overlay 3
0	19.7882
10427.6	22.971
22727.3	26.7252
34624.7	30.3566
45454.5	33.6622
56604.1	37.0653
68181.8	40.5991
80720.4	44.4262
90909.1	47.5361
103574	51.4018
113636	54.4731
124599	57.8192
136364	61.41
147288	64.7443
159091	68.347
171767	72.2161
181818	75.284
194006	79.0039
204545	82.2209
216506	85.8717
227273	89.1579
238531	92.5942
250000	96.0949
261367	99.5643
272727	103.032
284543	106.638
295455	109.969
307729	113.715
318182	116.906
329350	120.315
340909	123.843
352347	127.334
363636	130.78
375009	134.251
386364	137.717
398556	141.438
409091	144.654
419919	147.959
431818	151.591
443743	155.23
454545	158.528
463123	161.146
477273	165.465
488425	168.869
500000	172.401
Overlay 4
24155.8	59.8625
23046.1	57.0079
13279.8	37.0351
24475	50.1763
11350.6	36.3587
173633	197.727
477298	498.519
441614	457.159
138140	160.329
2627.44	27.891
3764.28	27.9531
2268.83	26.1323
21539.2	46.498
100284	126.483
186616	213.94
173468	199.542
80882.6	106.65
14896.2	40.5238
2321.03	27.3555
2923.79	28.5817
1997.52	24.5697
2628.01	28.3327
18915.5	45.9478
53008.2	76.5818
81945.9	105.017
75957.4	102.605
41996.2	65.9906
12655.4	39.8359
1510.76	25.7567
2360.22	25.3757
8132.99	34.9257
15673.6	40.262
18156.1	46.0706
13259.8	40.4917
5850.48	32.63
1451	26.0715
3941.66	26.2601
15839.8	43.0448
35292.5	58.4916
48973.9	73.3706
45109.8	70.3413
27524.3	54.2842
10285.3	39.0516
2215.45	24.4296
1182.95	25.3093
2165.62	26.2205
2733.09	28.3136
2416.53	26.6262
1513.49	26.009
7632.97	32.2124
20940.7	45.1555
18706.4	41.6964
5237.77	33.3883
1987.66	25.901
3814.22	28.9756
3502.09	28.0529
1533.25	26.4695
1025.77	24.0719
4012.19	31.2188
5668.52	34.7577
3383.1	28.8767
Overlay 5
11269.1	26.3572
10662.2	28.0155
5822.29	23.2394
10772	27.4831
4963.65	24.7132
70944.3	50.9242
195876	102.92
181482	94.589
56334.7	41.5064
1149.94	18.8414
1638.01	22.0378
9474.79	23.8886
44331.4	39.9661
82470.2	57.9302
76903.2	51.9499
35812.1	37.0111
6559.32	23.3245
1116.35	21.264
1371.27	23.6395
1309.54	22.6977
8994.94	25.4769
25359.1	32.9444
39164.1	37.7749
36246.9	38.3265
20050.8	30.1101
6035.93	24.0816
1210.13	21.3006
4066.74	23.8143
7655.9	24.9205
8895.28	26.5808
6516.92	27.1719
2926.56	22.1217
2094.69	22.4317
8055.92	26.497
17885.5	27.4926
24961.5	31.7034
22946.1	31.2661
13957.9	25.8329
5305.56	24.3624
1173.97	22.91
1196.61	22.1019
1510.19	21.6057
1347.87	19.8629
2993.67	25.9626
8385.37	23.729
7479.62	24.8265
2081.93	24.9638
1075.56	22.1428
2025.69	22.041
1859.83	21.57
1674.59	22.2273
2339.17	22.6462
1428.64	24.5228
Overlay 6
5650.31	24.5164
5345.32	24.339
2494.82	20.7334
4668.13	19.6224
2116.57	21.8593
24545.7	26.7036
68133.9	41.025
63120.3	38.8429
19504.7	26.0443
3437.04	19.5587
16318.5	26.3654
30462.8	27.873
28333.2	28.3269
13207	22.9248
2379.91	22.2785
3461.94	19.6957
9890.46	21.2964
15334.9	26.0837
14203.2	24.0987
7822.88	23.7159
2328.12	20.2939
1644.65	21.2015
3071.97	20.5599
3568.02	21.5754
2626.9	20.755
1193.96	17.7313
3365.02	19.8559
7393.63	21.5682
10358.9	21.8311
9536.66	22.4481
5766.87	20.2156
2214.96	21.0642
1014.46	18.6952
2874.5	20.9443
2536.73	20.0128

## Sheet: Fig1f
Overlay 5
0	0.875135
0.5	0
1	0
1.5	0
2	0
2.5	0
3	0
3.5	0
4	0
4.5	0
5	0
5.5	0
6	0
6.5	0
7	0
7.5	0
8	0
8.5	0
9	0
9.5	0
10	0
10.5	0
11	0
11.5	0
12	0
12.5	0
13	0
13.5	0
14	0
14.5	0
15	0
15.5	0
16	0
16.5	0
17	0
17.5	0
18	0
18.5	0
19	0
19.5	0
20	0
20.5	0
21	0
21.5	0
22	0
22.5	0
23	1.04167e-05
23.5	3.125e-05
24	4.16667e-05
24.5	0.000104167
25	0.000114583
25.5	0.00015625
26	0.000229167
26.5	0.00040625
27	0.000614583
27.5	0.0008125
28	0.00133333
28.5	0.00140625
29	0.00183333
29.5	0.00197917
30	0.00216667
30.5	0.00265625
31	0.0026875
31.5	0.00303125
32	0.00319792
32.5	0.00341667
33	0.00355208
33.5	0.00365625
34	0.00367708
34.5	0.00442708
35	0.00369792
35.5	0.00433333
36	0.00414583
36.5	0.0044375
37	0.00384375
37.5	0.00435417
38	0.00447917
38.5	0.00425
39	0.00407292
39.5	0.00382292
40	0.00473958
40.5	0.00396875
41	0.00394792
41.5	0.00428125
42	0.004125
42.5	0.00389583
43	0.00379167
43.5	0.00370833
44	0.00338542
44.5	0.00370833
45	0.00334375
45.5	0.00341667
46	0.00367708
46.5	0.00339583
47	0.00308333
47.5	0.00352083
48	0.00290625
48.5	0.0029375
49	0.00321875
49.5	0.0031875
50	0.00286458
50.5	0.00283333
51	0.0030625
51.5	0.0029375
52	0.00271875
52.5	0.00267708
53	0.00286458
53.5	0.00280208
54	0.00272917
54.5	0.00248958
55	0.0025
55.5	0.00265625
56	0.00229167
56.5	0.00276042
57	0.00233333
57.5	0.0023125
58	0.0025625
58.5	0.00234375
59	0.00228125
59.5	0.00235417
60	0.00223958
60.5	0.00223958
61	0.00222917
61.5	0.0021875
62	0.00202083
62.5	0.00225
63	0.00210417
63.5	0.0021875
64	0.0019375
64.5	0.00213542
65	0.00204167
65.5	0.00192708
66	0.00190625
66.5	0.00196875
67	0.00213542
67.5	0.00194792
68	0.00196875
68.5	0.00202083
69	0.00205208
69.5	0.002
70	0.00170833
70.5	0.00183333
71	0.00175
71.5	0.00177083
72	0.00185417
72.5	0.00189583
73	0.00191667
73.5	0.00180208
74	0.00183333
74.5	0.00171875
75	0.00188542
75.5	0.00189583
76	0.00166667
76.5	0.00188542
77	0.00176042
77.5	0.00180208
78	0.00180208
78.5	0.00170833
79	0.00191667
79.5	0.00160417
80	0.00171875
80.5	0.00165625
81	0.00177083
81.5	0.00198958
82	0.00177083
82.5	0.00169792
83	0.00176042
83.5	0.00166667
84	0.001625
84.5	0.001625
85	0.00175
85.5	0.00148958
86	0.00179167
86.5	0.0018125
87	0.001375
87.5	0.00145833
88	0.00154167
88.5	0.00141667
89	0.00164583
89.5	0.00115625
90	0.00138542
90.5	0.00116667
91	0.000989583
91.5	0.00075
92	0.000520833
92.5	0.00059375
93	0.00046875
93.5	0.000447917
94	0.000489583
94.5	0.0006875
95	0.000489583
95.5	0.000583333
96	0.000541667
96.5	0.0006875
97	0.000614583
97.5	0.000666667
98	0.000864583
98.5	0.000833333
99	0.000697917
99.5	0.000854167
100	0.000822917
100.5	0.0010625
101	0.000927083
101.5	0.00107292
102	0.000822917
102.5	0.001
103	0.00115625
103.5	0.000958333
104	0.00119792
104.5	0.00107292
105	0.0009375
105.5	0.00108333
106	0.00120833
106.5	0.00111458
107	0.00113542
107.5	0.001125
108	0.000989583
108.5	0.0011875
109	0.00122917
109.5	0.00117708
110	0.00116667
110.5	0.00122917
111	0.00120833
111.5	0.00109375
112	0.00115625
112.5	0.00130208
113	0.00113542
113.5	0.001125
114	0.001125
114.5	0.00123958
115	0.00104167
115.5	0.00122917
116	0.00119792
116.5	0.00104167
117	0.00110417
117.5	0.000958333
118	0.000979167
118.5	0.00102083
119	0.00114583
119.5	0.000927083
120	0.00114583
120.5	0.000989583
121	0.00104167
121.5	0.0010625
122	0.000979167
122.5	0.00107292
123	0.000875
123.5	0.00090625
124	0.00084375
124.5	0.000864583
125	0.000895833
125.5	0.000989583
126	0.000916667
126.5	0.000895833
127	0.00078125
127.5	0.000979167
128	0.00084375
128.5	0.00078125
129	0.000697917
129.5	0.00078125
130	0.00078125
130.5	0.000625
131	0.000854167
131.5	0.00078125
132	0.0009375
132.5	0.00084375
133	0.000864583
133.5	0.000729167
134	0.000916667
134.5	0.00084375
135	0.000822917
135.5	0.000802083
136	0.00075
136.5	0.000666667
137	0.000833333
137.5	0.000614583
138	0.000802083
138.5	0.000864583
139	0.000677083
139.5	0.0006875
140	0.000677083
140.5	0.0006875
141	0.00078125
141.5	0.0006875
142	0.00075
142.5	0.000645833
143	0.000583333
143.5	0.000552083
144	0.00065625
144.5	0.000614583
145	0.000614583
145.5	0.000864583
146	0.000604167
146.5	0.000645833
147	0.00071875
147.5	0.0005
148	0.00059375
148.5	0.00075
149	0.000666667
149.5	0.000770833
150	0.0006875
150.5	0.000708333
151	0.00065625
151.5	0.000708333
152	0.000677083
152.5	0.0006875
153	0.000604167
153.5	0.000572917
154	0.000697917
154.5	0.00059375
155	0.0006875
155.5	0.00065625
156	0.000583333
156.5	0.00046875
157	0.0005625
157.5	0.000677083
158	0.000458333
158.5	0.000583333
159	0.000729167
159.5	0.0005625
160	0.000520833
160.5	0.000635417
161	0.00059375
161.5	0.000583333
162	0.000458333
162.5	0.000416667
163	0.00053125
163.5	0.00040625
164	0.00059375
164.5	0.000635417
165	0.000635417
165.5	0.000416667
166	0.000625
166.5	0.000572917
167	0.000479167
167.5	0.000447917
168	0.000375
168.5	0.000572917
169	0.000458333
169.5	0.00053125
170	0.000572917
170.5	0.000552083
171	0.0005625
171.5	0.00040625
172	0.00046875
172.5	0.000510417
173	0.000479167
173.5	0.00046875
174	0.000552083
174.5	0.000510417
175	0.000427083
175.5	0.000447917
176	0.000354167
176.5	0.00034375
177	0.0004375
177.5	0.000302083
178	0.000489583
178.5	0.000416667
179	0.000385417
179.5	0.000395833
180	0.000395833
180.5	0.000395833
181	0.000385417
181.5	0.0005
182	0.000479167
182.5	0.000375
183	0.000520833
183.5	0.000354167
184	0.000385417
184.5	0.000354167
185	0.000489583
185.5	0.00034375
186	0.000489583
186.5	0.000489583
187	0.000427083
187.5	0.000395833
188	0.000395833
188.5	0.000427083
189	0.000395833
189.5	0.000395833
190	0.000458333
190.5	0.00034375
191	0.000364583
191.5	0.000354167
192	0.000364583
192.5	0.000427083
193	0.000354167
193.5	0.0004375
194	0.0004375
194.5	0.000395833
195	0.000427083
195.5	0.000489583
196	0.000260417
196.5	0.0005
197	0.000322917
197.5	0.0003125
198	0.000322917
198.5	0.00028125
199	0.0003125
199.5	0.000427083
200	0

## Sheet: Fig2a
Overlay 2
904.185	0
904.187	0
904.189	0
904.191	0
904.193	0
904.195	0
904.196	0
904.198	0
904.2	0
904.202	0
904.204	0
904.205	0
904.207	0
904.209	0
904.211	0
904.213	0
904.215	0
904.216	0
904.218	0
904.22	0
904.222	7.57117
904.224	19.0456
904.226	28.644
904.227	31.2082
904.229	24.0735
904.231	6.46766
904.233	0
904.235	0
904.237	0
904.238	0
904.24	0
904.242	0
904.244	0
904.246	0
904.247	0
904.249	0
904.251	0
904.253	0
904.255	0
904.257	0
904.258	0
904.26	0
904.262	0
904.264	0
904.266	0
904.268	0
904.269	5.82064
904.271	18.864
904.273	32.8034
904.275	39.7765
904.277	36.3303
904.279	25.3639
904.28	5.91334
904.282	0
904.284	0
904.286	0
904.288	0
904.29	0
904.291	0
904.293	0
904.295	0
904.297	0
904.299	0
904.3	0
904.302	0
904.304	0
904.306	0
904.308	0
904.31	0
904.311	0
904.313	0
904.315	0
904.317	0
904.319	0
904.321	0
904.322	0
904.324	0
904.326	0
904.328	0
904.33	0
904.332	0
904.333	0
904.335	0
904.337	0
904.339	0
904.341	0
904.343	0
904.344	0
904.346	0
904.348	0
904.35	0
904.352	0
904.353	0
904.355	0
904.357	0
904.359	0
904.361	0
904.363	0
904.364	0
904.366	0
904.368	0
904.37	0
904.372	0
904.374	0
904.375	0
904.377	0
904.379	0
904.381	0
904.383	0
904.385	0
904.386	0
904.388	0
904.39	0
904.392	0
904.394	0
904.396	0
904.397	0
904.399	0
904.401	0
904.403	0
904.405	0
904.407	0
904.408	0
904.41	0
904.412	0
904.414	0
904.416	0
904.417	17.5179
904.419	36.5343
904.421	43.4821
904.423	33.9516
904.425	16.3511
904.427	2.03641
904.428	0
904.43	0
904.432	0
904.434	0
904.436	0
904.438	0
904.439	0
904.441	0
904.443	0
904.445	0
904.447	0
904.449	0
904.45	0
904.452	0
904.454	0
904.456	0
904.458	0
904.46	0
904.461	0
904.463	0
904.465	0
904.467	0
904.469	0
904.47	0
904.472	0
904.474	0
904.476	0
904.478	0
904.48	0
904.481	0
904.483	0
904.485	0
904.487	0
904.489	0
904.491	0
904.492	0
904.494	0
904.496	0
904.498	0
904.5	0
904.502	0
904.503	0
904.505	0
904.507	0
904.509	0
904.511	0
904.513	0
904.514	17.1326
904.516	32.7666
904.518	39.4598
904.52	33.5599
904.522	19.1351
904.523	1.29214
904.525	0
904.527	0
904.529	0
904.531	0
904.533	0
904.534	0
904.536	0
904.538	0
904.54	0
904.542	0
904.544	0
904.545	0
904.547	0
904.549	0
904.551	0
904.553	0
904.555	0
904.556	0
904.558	0
904.56	0
904.562	0
904.564	0
904.566	0
904.567	0
904.569	0
904.571	0
904.573	0
904.575	0
904.577	0
904.578	0
904.58	0
904.582	0
904.584	0
904.586	0
904.587	0
904.589	0
904.591	0
904.593	0
904.595	0
904.597	0
904.598	0
904.6	0
904.602	0
904.604	0
904.606	0
904.608	0
904.609	0
904.611	0
904.613	0
904.615	0
904.617	0
904.619	0
904.62	0
904.622	0
904.624	0
904.626	0
904.628	0
904.63	0
904.631	0
904.633	0
904.635	0
904.637	0
904.639	0
904.641	0
904.642	0
904.644	0
904.646	0
904.648	0
904.65	0
904.651	0
904.653	0
904.655	0
904.657	0
904.659	0
904.661	0
904.662	0
904.664	0
904.666	0
904.668	0
904.67	0
904.672	0
904.673	0
904.675	0
904.677	0
904.679	0
904.681	0
904.683	0
904.684	0
904.686	0
904.688	0
904.69	0
904.692	0
904.694	0
904.695	0
904.697	0
904.699	0
904.701	0
904.703	0
904.705	0
904.706	0
904.708	0.964796
904.71	13.7153
904.712	35.9798
904.714	50.216
904.715	46.3528
904.717	29.3136
904.719	11.3793
904.721	0
904.723	0
904.725	0
904.726	0
904.728	0
904.73	0
904.732	0
904.734	0
904.736	0
904.737	0
904.739	0
904.741	0
904.743	0
904.745	0
904.747	0
904.748	0
904.75	0
904.752	0
904.754	0
904.756	0
904.758	0
904.759	0
904.761	0
904.763	0
904.765	0.862211
904.767	9.3118
904.769	29.3582
904.77	48.9066
904.772	54.5794
904.774	42.0288
904.776	20.9796
904.778	5.73311
904.779	0
904.781	0
904.783	0
904.785	0
904.787	0
904.789	0
904.79	0
904.792	0
904.794	0
904.796	0
904.798	0
904.8	0
904.801	0
904.803	0
904.805	0
904.807	0
904.809	0
904.811	0
904.812	0
904.814	0
904.816	0
904.818	0
904.82	0
904.822	0
904.823	0
904.825	0
904.827	0
904.829	0
904.831	0
904.833	0
904.834	0
904.836	0
904.838	0
904.84	0
904.842	0
904.844	0
904.845	0
904.847	0
904.849	0
904.851	0
904.853	0
904.854	0
904.856	0
904.858	0
904.86	0
904.862	0
904.864	0
904.865	0
904.867	0
904.869	0
904.871	0
904.873	0
904.875	0
904.876	4.70709
904.878	22.8695
904.88	28.4211
904.882	31.4736
904.884	30.9834
904.886	25.5472
904.887	13.9946
904.889	0
904.891	0
904.893	0
904.895	0
904.897	0
904.898	0
904.9	0
904.902	0
904.904	0
904.906	0
904.908	0
904.909	0
904.911	0
904.913	0
904.915	0
904.917	0
904.919	0
904.92	0
904.922	0
904.924	0
904.926	0
904.928	0
904.929	0
904.931	0
904.933	0
904.935	0
904.937	0
904.939	0
904.94	0
904.942	0
904.944	0
904.946	0
904.948	0
904.95	0
904.951	0
904.953	0
904.955	0
904.957	0
904.959	0
904.961	0
904.962	0
904.964	0
904.966	0
904.968	0
904.97	0
904.972	0
904.973	0
904.975	0
904.977	0
904.979	0
904.981	0
904.983	0
904.984	0
904.986	0
904.988	0
904.99	0
904.992	0
904.994	0
904.995	0
904.997	0
904.999	0
905.001	0
905.003	0
905.005	0
905.006	0
905.008	0
905.01	0
905.012	0
905.014	0
905.015	0
905.017	0
905.019	0
905.021	0
905.023	0
905.025	0
905.026	0
905.028	0
905.03	0
905.032	0
905.034	0
905.036	0
905.037	0
905.039	0
905.041	0
905.043	0
905.045	0
905.047	0
905.048	0
905.05	0
905.052	0
905.054	0
905.056	0
905.058	0
905.059	0
905.061	0
905.063	0
905.065	0
905.067	0
905.069	0
905.07	0
905.072	0
905.074	0
905.076	0
905.078	0
905.08	0
905.081	0
905.083	0
905.085	0
905.087	0
905.089	0
905.091	0
905.092	0
905.094	0
905.096	0
905.098	0
905.1	0
905.101	0
905.103	0
905.105	0
905.107	0
905.109	0
905.111	0
905.112	0
905.114	0
905.116	0
905.118	0
905.12	0
905.122	0
905.123	0
905.125	0
905.127	0
905.129	0
905.131	0
905.133	0
905.134	0
905.136	0
905.138	0
905.14	0
905.142	0
905.144	0
905.145	0
905.147	0
905.149	0
905.151	0
905.153	0
905.155	0
905.156	0
905.158	0
905.16	0
905.162	0
905.164	0
905.166	0
905.167	0
905.169	0
905.171	0
905.173	0
905.175	0
905.177	0
905.178	0
905.18	0
905.182	0
905.184	0
905.186	0
905.188	0
905.189	0
905.191	0
905.193	0
905.195	0
905.197	0
905.198	0
905.2	0
905.202	0
905.204	0
905.206	0
905.208	0
905.209	0
905.211	0
905.213	0
905.215	0
905.217	0
905.219	0
905.22	0
905.222	0
905.224	0
905.226	0
905.228	0
905.23	0
905.231	0
905.233	0
905.235	0
905.237	0
905.239	0
905.241	0
905.242	0
905.244	0
905.246	0
905.248	0
905.25	0
905.252	0
905.253	0
905.255	0
905.257	0
905.259	0
905.261	0
905.263	0
905.264	0
905.266	0
905.268	0
905.27	0
905.272	0
905.274	0
905.275	0
905.277	0
905.279	0
905.281	0
905.283	0
905.285	0
905.286	0
905.288	0
905.29	0
905.292	0
905.294	0
905.295	0
905.297	0
905.299	0
905.301	0
905.303	0
905.305	0
905.306	0
905.308	0
905.31	0
905.312	0
905.314	0
905.316	0
905.317	0
905.319	0
905.321	0
905.323	0
905.325	0
905.327	0
905.328	0
905.33	0
905.332	0
905.334	0
905.336	0
905.338	0
905.339	0
905.341	0
905.343	0
905.345	0
905.347	0
905.349	0
905.35	0
905.352	0
905.354	0
905.356	0
905.358	0
905.36	0
905.361	12.7284
905.363	34.5479
905.365	49.5772
905.367	48.0967
905.369	31.4117
905.371	11.3468
905.372	1.54315
905.374	0
905.376	0
905.378	0
905.38	0
905.382	0
905.383	0
905.385	0
905.387	0
905.389	0
905.391	0
905.393	0
905.394	0
905.396	0
905.398	0
905.4	0
905.402	0
905.404	0
905.405	0
905.407	0
905.409	0
905.411	0
905.413	0
905.414	0
905.416	0
905.418	0
905.42	0
905.422	0
905.424	0
905.425	0
905.427	0
905.429	0
905.431	0
905.433	0
905.435	0
905.436	0
905.438	0
905.44	0
905.442	0
905.444	0
905.446	0
905.447	0
905.449	0
905.451	0
905.453	0
905.455	0
905.457	0
905.458	0
905.46	0
905.462	0
905.464	0
905.466	0
905.468	0
905.469	0
905.471	0
905.473	0
905.475	0
905.477	0
905.479	0
905.48	0
905.482	0
905.484	0
905.486	0
905.488	0
905.49	0
905.491	0
905.493	0
905.495	0
905.497	0
905.499	0
905.501	0
905.502	0
905.504	0
905.506	0
905.508	0
905.51	0
905.512	0
905.513	0
905.515	0
905.517	0
905.519	0
905.521	0
905.523	0
905.524	0
905.526	0
905.528	0
905.53	0
905.532	0
905.534	0
905.535	0
905.537	0
905.539	0
905.541	0
905.543	0
905.545	0
905.546	0
905.548	0
905.55	0
905.552	0
905.554	0
905.555	0
905.557	0
905.559	0
905.561	0
905.563	0
905.565	0
905.566	0
905.568	0
905.57	0
905.572	0
905.574	0
905.576	0
905.577	0
905.579	5.35235
905.581	20.7655
905.583	37.3073
905.585	43.6738
905.587	34.8811
905.588	17.8304
905.59	2.83955
905.592	14.3014
905.594	37.0727
905.596	55.1034
905.598	54.4796
905.599	35.7337
905.601	13.2988
905.603	1.71199
905.605	0
905.607	0
905.609	0
905.61	0
905.612	0
905.614	0
905.616	0
905.618	0
905.62	0
905.621	0
905.623	0
905.625	0
905.627	0
905.629	0
905.631	0
905.632	0
905.634	0
905.636	0
905.638	0
905.64	0
905.642	0
905.643	0
905.645	0
905.647	0
905.649	0
905.651	0
905.653	0
905.654	0
905.656	0
905.658	0
905.66	0
905.662	0
905.664	0
905.665	0
905.667	0
905.669	0
905.671	0
905.673	0
905.675	0
905.676	0
905.678	0
905.68	0
905.682	0
905.684	0
905.686	0
905.687	0
905.689	0
905.691	0
905.693	0
905.695	0
905.697	0
905.698	0
905.7	0
905.702	0
905.704	0
905.706	0
905.708	0
905.709	0
905.711	0
905.713	0
905.715	0
905.717	0
905.719	0
905.72	0
905.722	0
905.724	0
905.726	0
905.728	0
905.729	0
905.731	0
905.733	0
905.735	0
905.737	0
905.739	0
905.74	0
905.742	0
905.744	0
905.746	0
905.748	0
905.75	0
905.751	0
905.753	0
905.755	0
905.757	0
905.759	0
905.761	0
905.762	0
905.764	0
905.766	0
905.768	0
905.77	0
905.772	15.3673
905.773	35.4572
905.775	49.4054
905.777	49.9341
905.779	38.5654
905.781	22.5393
905.783	0.976245
905.784	0
905.786	0
905.788	0
905.79	18.2457
905.792	28.6442
905.794	31.0413
905.795	24.1549
905.797	12.9642
905.799	0.395527
905.801	0
905.803	0
905.805	0
905.806	0
905.808	0
905.81	0
905.812	0
905.814	0
905.816	0
905.817	0
905.819	0
905.821	0
905.823	0
905.825	0
905.827	0
905.828	0
905.83	0
905.832	0
905.834	0
905.836	0
905.838	0
905.839	0
905.841	0
905.843	0
905.845	0
905.847	0
905.849	0
905.85	0
905.852	0
905.854	0
905.856	0
905.858	0
905.86	0
905.861	0
905.863	0
905.865	0
905.867	0
905.869	0
905.871	0
905.872	0
905.874	0
905.876	0
905.878	0
905.88	0
905.882	0
905.883	0
905.885	0
905.887	0
905.889	0
905.891	0
905.893	0
905.894	0
905.896	0.839056
905.898	17.1934
905.9	27.574
905.902	31.1325
905.904	23.5989
905.905	8.75069
905.907	0.285892
905.909	5.982
905.911	24.9197
905.913	38.9513
905.915	35.3637
905.916	18.1868
905.918	0
905.92	0
905.922	0
905.924	0
905.926	0
905.927	0
905.929	0
905.931	0
905.933	0
905.935	0
905.937	0
905.938	0
905.94	0
905.942	0
905.944	0
905.946	0
905.948	0
905.949	0
905.951	0
905.953	0
905.955	0
905.957	0
905.959	0
905.96	0
905.962	0
905.964	0
905.966	0
905.968	0
905.97	0
905.971	0
905.973	0
905.975	0
905.977	0
905.979	0
905.981	0
905.982	0
905.984	0
905.986	0
905.988	0
905.99	0
905.992	0
905.993	0
905.995	0
905.997	0
905.999	0
906.001	0
906.003	0
906.004	0
906.006	0
906.008	0
906.01	0
906.012	0
906.013	0
906.015	0
906.017	0
906.019	0
906.021	0
906.023	0.773868
906.024	7.93929
906.026	26.2284
906.028	40.1088
906.03	39.5168
906.032	25.1878
906.034	8.6002
906.035	2.32106
906.037	17.8259
906.039	39.0794
906.041	53.322
906.043	49.5114
906.045	30.4787
906.046	10.1658
906.048	0
906.05	0
906.052	0
906.054	0
906.056	0
906.057	0
906.059	0
906.061	0
906.063	0
906.065	0
906.067	0
906.068	0
906.07	0
906.072	0
906.074	0
906.076	0
906.078	0
906.079	0
906.081	0
906.083	0
906.085	0
906.087	0
906.089	0
906.09	0
906.092	0
906.094	0
906.096	0
906.098	0
906.1	0
906.101	0
906.103	0
906.105	0
906.107	0
906.109	0
906.111	0
906.112	0
906.114	0
906.116	0
906.118	0
906.12	0
906.122	0
906.123	0
906.125	0
906.127	0
906.129	0
906.131	0
906.133	0
906.134	0
906.136	0
906.138	0
906.14	0
906.142	0
906.144	0
906.145	0
906.147	0
906.149	0
906.151	0
906.153	0
906.155	0
906.156	0
906.158	0
906.16	0
906.162	0
906.164	0
906.166	0
906.167	0
906.169	0
906.171	0
906.173	0
906.175	0
906.177	0
906.178	0
906.18	0
906.182	0
906.184	0
906.186	0
906.188	0
906.189	0
906.191	0
906.193	0
906.195	0
906.197	0
906.199	0
906.2	0
906.202	0
906.204	0
906.206	0
906.208	0
906.21	0
906.211	0
906.213	0
906.215	0
906.217	0
906.219	4.77976
906.221	21.3025
906.222	39.9839
906.224	53.1681
906.226	50.5416
906.228	32.49
906.23	11.4724
906.232	0
906.233	0
906.235	0
906.237	0
906.239	0
906.241	0
906.243	0
906.244	0
906.246	0
906.248	0
906.25	0
906.252	0
906.254	0
906.255	0
906.257	0
906.259	0
906.261	0
906.263	0
906.265	0
906.266	0
906.268	0
906.27	0
906.272	0
906.274	0
906.276	0
906.277	0
906.279	0
906.281	0
906.283	0
906.285	0
906.287	0
906.288	0
906.29	0
906.292	0
906.294	0
906.296	0
906.298	0
906.299	6.22316
906.301	22.7313
906.303	36.3479
906.305	39.6399
906.307	29.6931
906.309	11.9311
906.31	0
906.312	0
906.314	0
906.316	0
906.318	0
906.32	0
906.321	0
906.323	0
906.325	0
906.327	0
906.329	0
906.331	0
906.332	0
906.334	0
906.336	0
906.338	0
906.34	0
906.342	0
906.343	0
906.345	0
906.347	0
906.349	0
906.351	0
906.353	0
906.354	0
906.356	0
906.358	0
906.36	0
906.362	0
906.364	0
906.365	0
906.367	0
906.369	0
906.371	0
906.373	0
906.375	0
906.376	0
906.378	0
906.38	0
906.382	0
906.384	0
906.386	0
906.387	0
906.389	0
906.391	0
906.393	0
906.395	0
906.397	0
906.398	0
906.4	0
906.402	0
906.404	0
906.406	0
906.408	0
906.409	0
906.411	0
906.413	0
906.415	0
906.417	0
906.419	0
906.421	0
906.422	0
906.424	0
906.426	0
906.428	0
906.43	0
906.432	0
906.433	0
906.435	0
906.437	0
906.439	0
906.441	0
906.443	0
906.444	0
906.446	0
906.448	0
906.45	0
906.452	0
906.454	0
906.455	0
906.457	0
906.459	0
906.461	0
906.463	0
906.465	0
906.466	0
906.468	0
906.47	0
906.472	0
906.474	0
906.476	0
906.477	0
906.479	0
906.481	0
906.483	0
906.485	0
906.487	0
906.488	0
906.49	0
906.492	0
906.494	0
906.496	0
906.498	0
906.499	0
906.501	0
906.503	0
906.505	0
906.507	0
906.509	0
906.51	0
906.512	0
906.514	0
906.516	0
906.518	0
906.52	0
906.521	0
906.523	0
906.525	0
906.527	0
906.529	0
906.531	0
906.532	0
906.534	0
906.536	0
906.538	0
906.54	0
906.542	0
906.543	0
906.545	4.86587
906.547	20.2657
906.549	35.7446
906.551	37.342
906.553	24.9935
906.554	7.43369
906.556	0
906.558	0
906.56	0
906.562	0
906.564	0
906.565	0
906.567	0
906.569	0
906.571	0
906.573	0
906.575	0
906.576	0
906.578	0
906.58	0
906.582	0
906.584	0
906.586	0
906.587	0
906.589	0
906.591	0
906.593	0
906.595	0
906.597	0
906.598	0
906.6	0
906.602	0
906.604	0
906.606	0
906.608	0
906.609	0
906.611	0
906.613	0
906.615	0
906.617	0
906.619	0
906.62	0
906.622	0
906.624	0
906.626	0
906.628	0
906.63	0
906.631	0
906.633	0
906.635	0
906.637	0
906.639	0
906.641	0
906.642	0
906.644	0
906.646	0
906.648	0
906.65	0
906.652	0
906.653	0
906.655	0
906.657	0
906.659	0
906.661	0
906.663	0
906.664	0
906.666	0
906.668	0
906.67	0
906.672	0
906.674	0
906.675	0
906.677	0
906.679	0
906.681	0
906.683	0
906.685	0
906.686	0
906.688	0
906.69	0
906.692	0
906.694	0
906.696	0
906.697	0
906.699	0
906.701	0
906.703	0
906.705	0
906.707	0
906.709	0
906.71	0
906.712	0
906.714	0
906.716	0
906.718	0
906.72	0
906.721	0
906.723	0
906.725	0
906.727	0
906.729	0
906.731	0
906.732	0
906.734	0
906.736	0
906.738	0
906.74	0
906.742	0
906.743	0
906.745	0
906.747	0
906.749	0
906.751	0
906.753	0
906.754	0
906.756	0
906.758	15.5535
906.76	34.1519
906.762	41.9803
906.764	34.5921
906.765	18.7397
906.767	3.52206
906.769	0
906.771	0
906.773	0
906.775	0
906.776	0
906.778	0
906.78	0
906.782	0
906.784	0
906.786	0
906.787	0
906.789	0
906.791	0
906.793	0
906.795	0
906.797	0
906.798	0
906.8	0
906.802	0
906.804	0
906.806	0
906.808	0
906.809	0
906.811	0
906.813	0
906.815	0
906.817	0
906.819	0
906.82	0
906.822	0
906.824	0
906.826	0
906.828	0
906.83	0
906.831	0
906.833	0
906.835	10.9943
906.837	26.1227
906.839	36.2237
906.841	35.5098
906.842	25.827
906.844	13.9387
906.846	2.10367
906.848	0
906.85	0
906.852	8.32807
906.853	21.4694
906.855	32.4378
906.857	34.5481
906.859	28.3708
906.861	19.7355
906.863	3.01836
906.864	0
906.866	0
906.868	0
906.87	0
906.872	0
906.874	0
906.875	0
906.877	0
906.879	0
906.881	12.1844
906.883	29.6343
906.885	39.7948
906.887	35.8976
906.888	21.5942
906.89	2.7636
906.892	0
906.894	0
906.896	0
906.898	0
906.899	0
906.901	0
906.903	0
906.905	0
906.907	0
906.909	0
906.91	0
906.912	0
906.914	0
906.916	0
906.918	0
906.92	0
906.921	0
906.923	0
906.925	0
906.927	0
906.929	0
906.931	0
906.932	0
906.934	0
906.936	0
906.938	0
906.94	0
906.942	0
906.943	0
906.945	0
906.947	0
906.949	0
906.951	0
906.953	0
906.954	0
906.956	0
906.958	0
906.96	0
906.962	0
906.964	0
906.965	0
906.967	0
906.969	0
906.971	0
906.973	0
906.975	0
906.976	0
906.978	0
906.98	0
906.982	0
906.984	0
906.986	0
906.987	0
906.989	0
906.991	0
906.993	0
906.995	0
906.997	0
906.998	0
907	0
907.002	0
907.004	0
907.006	0
907.008	0
907.009	0
907.011	0
907.013	0
907.015	0
907.017	0
907.019	0
907.021	0
907.022	0
907.024	0
907.026	0
907.028	0
907.03	0
907.032	0
907.033	0
907.035	0
907.037	0
907.039	0
907.041	0
907.043	0
907.044	0
907.046	0
907.048	0
907.05	0
907.052	0
907.054	0
907.055	0
907.057	0
907.059	0
907.061	0
907.063	0
907.065	0
907.066	0
907.068	0
907.07	0
907.072	0
907.074	0.14856
907.076	16.9956
907.077	29.6564
907.079	33.622
907.081	25.1471
907.083	10.2316
907.085	0
907.087	0
907.088	0
907.09	0
907.092	0
907.094	0
907.096	0
907.098	0
907.099	0
907.101	0
907.103	0
907.105	0
907.107	0
907.109	0
907.11	0
907.112	0
907.114	0
907.116	0
907.118	0
907.12	0
907.121	0
907.123	0
907.125	0
907.127	0
907.129	0
907.131	0
907.133	0
907.134	0
907.136	0
907.138	0
907.14	0
907.142	0
907.144	0
907.145	0
907.147	0
907.149	0
907.151	0
907.153	0
907.155	0
907.156	0
907.158	0
907.16	0
907.162	0
907.164	0
907.166	0
907.167	0
907.169	0
907.171	0
907.173	0.605199
907.175	8.50971
907.177	26.9957
907.178	38.701
907.18	35.4966
907.182	20.292
907.184	0
907.186	0
907.188	0
907.189	0
907.191	0
907.193	0
907.195	0
907.197	0
907.199	0
907.2	0
907.202	0
907.204	0
907.206	0
907.208	0
907.21	0
907.211	0
907.213	0
907.215	0
907.217	0
907.219	0
907.221	0
907.222	0
907.224	0
907.226	0
907.228	0
907.23	0
907.232	0
907.233	0
907.235	0
907.237	0
907.239	0
907.241	0
907.243	0
907.245	0
907.246	0
907.248	0
907.25	0
907.252	0
907.254	0
907.256	0
907.257	0
907.259	0
907.261	0
907.263	0
907.265	0
907.267	0
907.268	0
907.27	0
907.272	0
907.274	0
907.276	0
907.278	0
907.279	0
907.281	0
907.283	0
907.285	0
907.287	0
907.289	0
907.29	0
907.292	0
907.294	0
907.296	0
907.298	0
907.3	0
907.301	0
907.303	0
907.305	0
907.307	0
907.309	0
907.311	0
907.312	0
907.314	0
907.316	0
907.318	0
907.32	0
907.322	0
907.323	0
907.325	0
907.327	0
907.329	0
907.331	0
907.333	0
907.335	0
907.336	0
907.338	0
907.34	0
907.342	0
907.344	0
907.346	0
907.347	0
907.349	0
907.351	0
907.353	0
907.355	0
907.357	0
907.358	0
907.36	0
907.362	0
907.364	0
907.366	0
907.368	0
907.369	0
907.371	0
907.373	0
907.375	0
907.377	0
907.379	0
907.38	0
907.382	0
907.384	0
907.386	0
907.388	0
907.39	0
907.391	0
907.393	0
907.395	0
907.397	0
907.399	4.39523
907.401	18.7656
907.402	26.6373
907.404	27.6884
907.406	21.0457
907.408	9.45922
907.41	0
907.412	0
907.413	0
907.415	0
907.417	0
907.419	0
907.421	0
907.423	0
907.425	0
907.426	0
907.428	0
907.43	0
907.432	0
907.434	0
907.436	0
907.437	0
907.439	0
907.441	0
907.443	0
907.445	0
907.447	0
907.448	0
907.45	0
907.452	0
907.454	0
907.456	0
907.458	0
907.459	0
907.461	0
907.463	0
907.465	0
907.467	0
907.469	0
907.47	0
907.472	0
907.474	0
907.476	4.05766
907.478	16.2255
907.48	28.3526
907.481	37.9615
907.483	39.1709
907.485	29.8478
907.487	13.0152
907.489	0
907.491	0
907.492	0
907.494	0
907.496	0
907.498	0
907.5	0
907.502	0
907.504	0
907.505	0
907.507	0
907.509	0
907.511	0
907.513	0
907.515	0
907.516	0
907.518	0
907.52	0
907.522	0
907.524	0
907.526	0
907.527	0
907.529	0
907.531	0
907.533	0
907.535	0
907.537	0
907.538	0
907.54	0
907.542	0
907.544	0
907.546	0
907.548	0
907.549	0
907.551	0
907.553	0
907.555	0
907.557	0
907.559	0
907.56	0
907.562	0
907.564	0
907.566	0
907.568	0
907.57	0
907.571	0
907.573	0
907.575	0
907.577	0
907.579	0
907.581	0
907.583	0
907.584	0
907.586	0
907.588	0
907.59	0
907.592	0
907.594	0
907.595	0
907.597	0
907.599	0
907.601	0
907.603	0
907.605	0
907.606	0
907.608	0
907.61	0
907.612	0
907.614	0
907.616	0
907.617	0
907.619	0
907.621	8.72399
907.623	27.3705
907.625	40.3427
907.627	40.3414
907.628	28.0332
907.63	10.2334
907.632	0
907.634	0
907.636	0
907.638	0
907.639	0
907.641	0
907.643	0
907.645	0
907.647	0
907.649	0
907.651	0
907.652	0
907.654	0
907.656	0
907.658	0
907.66	0
907.662	0
907.663	0
907.665	0
907.667	0
907.669	0
907.671	0
907.673	0
907.674	0
907.676	0
907.678	0
907.68	0
907.682	0
907.684	0
907.685	0
907.687	0
907.689	0
907.691	0
907.693	0
907.695	0
907.696	0
907.698	0
907.7	0
907.702	0
907.704	0
907.706	0
907.707	0
907.709	0
907.711	0
907.713	0
907.715	0
907.717	0
907.719	0
907.72	0
907.722	0
907.724	0
907.726	0
907.728	0
907.73	0
907.731	0
907.733	0
907.735	0
907.737	0
907.739	0
907.741	0
907.742	0
907.744	0
907.746	0
907.748	0
907.75	0
907.752	0
907.753	0
907.755	0
907.757	0
907.759	0
907.761	0
907.763	0
907.764	0
907.766	0
907.768	0
907.77	0
907.772	0
907.774	0
907.775	0
907.777	0
907.779	0
907.781	0
907.783	0
907.785	0
907.787	0
907.788	0
907.79	0
907.792	0
907.794	0
907.796	0
907.798	0
907.799	0
907.801	0
907.803	0
907.805	0
907.807	0
907.809	0
907.81	0
907.812	0
907.814	0
907.816	0
907.818	0
907.82	0
907.821	0
907.823	0
907.825	0
907.827	0
907.829	0
907.831	0
907.832	0
907.834	0
907.836	0
907.838	0
907.84	0
907.842	0
907.844	0
907.845	0
907.847	0
[truncated: 3,602 more rows]

## Sheet: Fig2b
Overlay 1
0	2.3579e-05
1	0.000251238
2	0.00133849
3	0.00475394
4	0.0126635
5	0.0269863
6	0.0479238
7	0.0729479
8	0.0971589
9	0.115027
10	0.122563
11	0.118721
12	0.105416
13	0.0864016
14	0.0657587
15	0.0467113
16	0.0311072
17	0.0194972
18	0.0115414
19	0.00647241
20	0.00344822
21	0.00174959
22	0.00084737
23	0.000392559
24	0.000174282
25	7.42802e-05
26	3.0441e-05
27	1.20131e-05
Overlay 2
-0.5	0.00133139
0.5	0.00269204
1.5	0.00508831
2.5	0.00957125
3.5	0.0182771
4.5	0.0326953
5.5	0.052507
6.5	0.0746137
7.5	0.0942356
8.5	0.107599
9.5	0.111721
10.5	0.107345
11.5	0.0950624
12.5	0.0792803
13.5	0.0621944
14.5	0.0465248
15.5	0.0329432
16.5	0.022743
17.5	0.0151231
18.5	0.0097557
19.5	0.00630716
20.5	0.00409413
21.5	0.00273754
22.5	0.00191076
23.5	0.00132489
24.5	0.000965332
25.5	0.000759752
26.5	0.000596426
27.5	0

## Sheet: Fig2c
Overlay 2
1.5	77.0754
1.56181	80.3844
1.63471	84.2944
1.70522	88.0833
1.78151	92.1895
1.8476	95.7525
1.9415	100.824
2.01582	104.845
2.11586	110.268
2.19092	114.343
2.30587	120.595
2.37085	124.135
2.51295	131.891
2.57769	135.43
2.73862	144.244
2.81375	148.366
2.98456	157.754
3.0568	161.731
3.25259	172.529
3.32348	176.446
3.54469	188.689
3.61142	192.388
3.86302	206.362
3.93039	210.11
4.20993	225.69
4.27996	229.6
4.58801	246.829
4.66076	250.905
5.00003	269.947
5.06623	273.669
5.44906	295.231
5.51685	299.056
5.93841	322.883
6.00581	326.699
6.4717	353.125
6.54397	357.231
7.05289	386.199
7.11707	389.858
7.68627	422.371
7.75695	426.415
8.37654	461.931
8.42738	464.85
9.12879	505.196
9.19489	509.005
9.9486	552.514
Overlay 3
1.5	63.2024
1.56181	65.9602
1.63471	69.2212
1.70522	72.3835
1.78151	75.813
1.8476	78.7908
1.9415	83.0327
2.01582	86.3982
2.11586	90.9398
2.19092	94.3559
2.30587	99.6
2.37085	102.571
2.51295	109.085
2.57769	112.06
2.73862	119.473
2.81375	122.943
2.98456	130.85
3.0568	134.202
3.25259	143.311
3.32348	146.617
3.54469	156.958
3.61142	160.085
3.86302	171.905
3.93039	175.078
4.20993	188.276
4.27996	191.59
4.58801	206.205
4.66076	209.665
5.00003	225.842
5.06623	229.006
5.44906	247.349
5.51685	250.605
5.93841	270.904
6.00581	274.157
6.4717	296.702
6.54397	300.207
7.05289	324.956
7.11707	328.085
7.68627	355.902
7.75695	359.364
8.37654	389.794
8.42738	392.297
9.12879	426.914
9.19489	430.185
9.9486	467.569
Overlay 4
1.5	56.0454
1.56181	58.4779
1.63471	61.3536
1.70522	64.1416
1.78151	67.1645
1.8476	69.7887
1.9415	73.5258
2.01582	76.4902
2.11586	80.4896
2.19092	83.4972
2.30587	88.113
2.37085	90.7276
2.51295	96.4584
2.57769	99.0753
2.73862	105.594
2.81375	108.645
2.98456	115.595
3.0568	118.541
3.25259	126.544
3.32348	129.448
3.54469	138.529
3.61142	141.274
3.86302	151.649
3.93039	154.433
4.20993	166.012
4.27996	168.919
4.58801	181.736
4.66076	184.769
5.00003	198.948
5.06623	201.721
5.44906	217.791
5.51685	220.643
5.93841	238.419
6.00581	241.267
6.4717	261
6.54397	264.068
7.05289	285.72
7.11707	288.456
7.68627	312.781
7.75695	315.808
8.37654	342.406
8.42738	344.593
9.12879	374.836
9.19489	377.692
9.9486	410.337
Overlay 5
2.88071	144.35
2.77032	151.197
3.81268	199.724
3.12858	161.914
6.77824	366.973
9.93487	546.604
2.82929	150.84
2.74009	134.544
5.661	294.254
2.81602	145.434
2.8868	156.568
5.3076	299.215
6.86509	379.539
8.51062	473.262
4.00032	202.275
3.63567	185.447
3.90252	211.265
4.82323	251.48
4.1843	212.779
2.38623	126.528
7.01103	375.79
2.1425	108.439
3.5881	203.532
2.38616	123.206
4.48666	245.187
9.0189	495.224
2.50808	143.642
2.60745	139.566
6.2435	356.169
2.18429	127.195
2.68069	139.945
3.23462	164.166
8.64653	475.063
7.18093	432.822
2.70771	139.932
2.85979	149.011
Overlay 6
3.28178	140.66
8.19675	369.147
5.51622	254.054
3.03869	131.643
2.53567	110.418
8.34319	408.159
3.09442	132.554
5.03667	239.278
5.90901	262.585
3.05775	137.038
3.50308	151.963
3.47902	159.313
2.93848	129.532
2.87521	137.722
3.83172	172.101
7.51237	344.633
4.47612	199.495
6.0439	276.48
3.59027	154.213
3.26546	149.617
3.48019	151.31
4.47285	197.777
2.73485	120.558
7.80888	348.397
5.94366	269.972
2.90628	126.594
4.87742	225.959
2.04731	92.2525
4.30488	201.99
2.34821	103.368
1.98265	88.0916
3.35169	144.145
2.83704	121.937
1.99242	81.2615
2.6247	113.782
4.17477	192.645
4.94294	233.038
4.88793	223.194
3.21339	133.779
1.76903	75.8562
2.49232	104.659
3.14835	132.019
3.85805	165.61
4.98653	219.265
5.20815	238.083
3.39651	148.112
2.83555	118.968
2.51141	109.582
Overlay 7
2.56446	100.216
5.11929	189.957
7.55462	311.496
3.78713	146.273
2.20102	84.6586
2.39531	95.123
4.90519	204.623
2.12596	85.2513
2.41431	101.211
7.90557	336.1
8.53083	365.704
3.22217	137.024
2.57052	99.0961
5.11219	198.533
2.93042	114.192
2.76803	104.911
2.60806	103.755
3.29608	139.308
5.0656	212.061
3.72844	144.628
6.88071	270.471
9.4697	392.439
8.2896	334.847
5.71336	233.345
3.94563	149.622
3.35442	133.775
3.17915	124.557
6.53718	272.127
2.9004	118.206
3.5877	134.478
7.71015	313.182
5.42866	202.029
3.24838	119.043
6.15241	256.249
4.71377	180.921
3.57127	134.582
9.51571	385.04
3.37226	130.689
2.1062	81.6277
3.72829	144.492
5.61639	223.413
5.79668	224.382
1.91297	72.1275
2.8154	108.35
2.32559	91.0542
1.76275	67.2135
1.9729	74.127
3.00867	106.997
2.30258	80.3429
2.09415	74.7286
2.40124	98.1881
4.11624	161.642
3.23998	118.886
2.15161	81.0985
1.82136	67.0462
2.43546	88.057
2.27955	85.5216
2.95208	117.658
3.13792	124.123
2.64913	105.027
2.98339	117.251
2.71284	102.902
2.72031	101.673

## Sheet: Fig2d
Overlay 2
0	0
0.05	6.11823e-23
0.1	1.97129e-18
0.15	8.393e-16
0.2	6.03855e-14
0.25	1.63181e-12
0.3	2.36401e-11
0.35	2.21979e-10
0.4	1.51315e-09
0.45	8.05618e-09
0.5	3.52174e-08
0.55	1.30998e-07
0.6	4.25708e-07
0.65	1.23316e-06
0.7	3.23429e-06
0.75	7.77672e-06
0.8	1.73159e-05
0.85	3.6001e-05
0.9	7.03725e-05
0.95	0.000130087
1	0.000228537
1.05	0.000383205
1.1	0.000615553
1.15	0.00095033
1.2	0.00141419
1.25	0.00203365
1.3	0.00283254
1.35	0.00382922
1.4	0.00503378
1.45	0.00644574
1.5	0.00805248
1.55	0.00982869
1.6	0.0117369
1.65	0.0137293
1.7	0.0157502
1.75	0.0177393
1.8	0.0196358
1.85	0.0213815
1.9	0.0229244
1.95	0.0242216
2	0.0252408
2.05	0.0259616
2.1	0.0263756
2.15	0.0264859
2.2	0.0263056
2.25	0.0258567
2.3	0.0251675
2.35	0.024271
2.4	0.0232029
2.45	0.0219995
2.5	0.0206968
2.55	0.0193286
2.6	0.0179257
2.65	0.0165158
2.7	0.0151225
2.75	0.0137654
2.8	0.0124603
2.85	0.0112193
2.9	0.0100512
2.95	0.00896155
3	0.00795359
3.05	0.00702821
3.1	0.00618455
3.15	0.00542035
3.2	0.00473226
3.25	0.00411616
3.3	0.00356742
3.35	0.00308107
3.4	0.00265204
3.45	0.00227525
3.5	0.00194574
3.55	0.00165874
3.6	0.00140973
3.65	0.0011945
3.7	0.00100913
3.75	0.000850038
3.8	0.00071397
3.85	0.000597979
3.9	0.000499424
3.95	0.00041595
4	0.000345472
4.05	0.000286149
4.1	0.000236367
4.15	0.000194717
4.2	0.000159975
4.25	0.000131079
4.3	0.000107115
4.35	8.72996e-05
4.4	7.09611e-05
4.45	5.75278e-05
4.5	4.65144e-05
Overlay 3
0	0
0.05	0.0128871
0.1	0.0256777
0.15	0.0382766
0.2	0.0505909
0.25	0.0625312
0.3	0.0740127
0.35	0.0849563
0.4	0.0952894
0.45	0.104947
0.5	0.113871
0.55	0.122012
0.6	0.129332
0.65	0.135799
0.7	0.141392
0.75	0.146098
0.8	0.149915
0.85	0.152847
0.9	0.154911
0.95	0.156126
1	0.156524
1.05	0.156139
1.1	0.155015
1.15	0.153197
1.2	0.150736
1.25	0.147688
1.3	0.14411
1.35	0.140059
1.4	0.135596
1.45	0.130781
1.5	0.125672
1.55	0.120327
1.6	0.114802
1.65	0.109151
1.7	0.103424
1.75	0.0976681
1.8	0.0919271
1.85	0.086241
1.9	0.0806455
1.95	0.0751728
2	0.0698505
2.05	0.0647025
2.1	0.0597487
2.15	0.0550052
2.2	0.0504845
2.25	0.0461958
2.3	0.0421451
2.35	0.0383354
2.4	0.0347673
2.45	0.031439
2.5	0.0283464
2.55	0.0254841
2.6	0.0228447
2.65	0.0204201
2.7	0.0182007
2.75	0.0161765
2.8	0.0143368
2.85	0.0126705
2.9	0.0111665
2.95	0.00981356
3	0.00860051
3.05	0.0075165
3.1	0.00655096
3.15	0.00569371
3.2	0.00493504
3.25	0.00426574
3.3	0.00367713
3.35	0.0031611
3.4	0.0027101
3.45	0.00231714
3.5	0.0019758
3.55	0.00168019
3.6	0.00142496
3.65	0.00120525
3.7	0.00101668
3.75	0.000855316
3.8	0.000717639
3.85	0.000600515
3.9	0.000501168
3.95	0.000417144
4	0.000346284
4.05	0.000286699
4.1	0.000236737
4.15	0.000194966
4.2	0.00016014
4.25	0.000131188
4.3	0.000107188
4.35	8.73472e-05
4.4	7.09922e-05
4.45	5.7548e-05
4.5	4.65274e-05
Overlay 4
0	19.799
0.05	0
0.1	0
0.15	0
0.2	0
0.25	0
0.3	0
0.35	0
0.4	0
0.45	0
0.5	0
0.55	0
0.6	0
0.65	0
0.7	0
0.75	0
0.8	0
0.85	0
0.9	0
0.95	0
1	0
1.05	0
1.1	0
1.15	0
1.2	0
1.25	0
1.3	0
1.35	0
1.4	0
1.45	0
1.5	0
1.55	0
1.6	0
1.65	0
1.7	0
1.75	0
1.8	0
1.85	0
1.9	0
1.95	0
2	0
2.05	0
2.1	0
2.15	0
2.2	0
2.25	0
2.3	0
2.35	5.10502e-05
2.4	0.00213438
2.45	0.0089354
2.5	0.0151117
2.55	0.0169333
2.6	0.0165702
2.65	0.0150971
2.7	0.014145
2.75	0.0127099
2.8	0.0115706
2.85	0.0105569
2.9	0.00944833
2.95	0.00835602
3	0.00749708
3.05	0.00680264
3.1	0.00587239
3.15	0.00527113
3.2	0.00458155
3.25	0.00405403
3.3	0.00347952
3.35	0.00304518
3.4	0.00271133
3.45	0.00235884
3.5	0.00207199
3.55	0.00181917
3.6	0.00146101
3.65	0.00129975
3.7	0.00111176
3.75	0.00098616
3.8	0.000765753
3.85	0.00068391
3.9	0.000590723
3.95	0.000496726
4	0.000383281
4.05	0.000356541
4.1	0.000294957
4.15	0.00025363
4.2	0.000190425
4.25	0.000162874
4.3	0.000161254
4.35	0.000111824
4.4	8.50836e-05
4.45	6.80669e-05
4.5	0

## Sheet: Fig2e,f
Overlay 2
7.07107	1727.47
7.65353	1752.47
8.34056	1781.97
9.00513	1810.5
9.61006	1836.47
10.2329	1863.21
10.8796	1890.97
11.5799	1921.04
12.1491	1945.47
12.8565	1975.85
13.4186	1999.98
14.0309	2026.27
14.688	2054.48
15.2982	2080.67
15.9575	2108.98
16.6656	2139.38
17.227	2163.48
17.9078	2192.71
18.4965	2217.98
19.1647	2246.66
19.766	2272.48
20.3949	2299.48
21.0355	2326.98
21.6704	2354.24
22.305	2381.49
22.965	2409.82
23.5745	2435.99
24.2602	2465.42
24.844	2490.49
25.4679	2517.27
26.1135	2544.99
26.7524	2572.42
27.383	2599.49
28.0183	2626.76
28.6525	2653.99
29.3336	2683.23
29.922	2708.49
30.5268	2734.46
31.1915	2763
31.8576	2791.59
32.461	2817.5
32.9401	2838.07
33.7305	2872
34.3535	2898.74
35	2926.5
Overlay 3
32.9144	2820.88
29.5659	2726.03
26.8358	2867.72
24.5673	2770.82
22.6524	2887.7
21.0144	2623.89
19.5973	2860.74
18.3593	5847.83
17.2684	3526.83
16.2999	2232.56
15.4342	2115.45
14.6559	2051.37
13.9523	1999.06
13.3131	1961.74
12.73	1942.83
12.1958	1918.87
11.7046	1925.76
11.2514	1885.58
10.8321	1873.91
10.4429	1883.84
10.0806	1893.13
9.74268	1848.99
9.42667	1829.91
9.13051	1866.48
Overlay 4
7.07107	1350.06
7.65353	1365.94
8.34056	1384.66
9.00513	1402.78
9.61006	1419.26
10.2329	1436.24
10.8796	1453.87
11.5799	1472.95
12.1491	1488.47
12.8565	1507.75
13.4186	1523.07
14.0309	1539.76
14.688	1557.67
15.2982	1574.3
15.9575	1592.27
16.6656	1611.57
17.227	1626.87
17.9078	1645.43
18.4965	1661.48
19.1647	1679.69
19.766	1696.08
20.3949	1713.22
21.0355	1730.68
21.6704	1747.98
22.305	1765.28
22.965	1783.27
23.5745	1799.88
24.2602	1818.57
24.844	1834.48
25.4679	1851.49
26.1135	1869.09
26.7524	1886.5
27.383	1903.69
28.0183	1921
28.6525	1938.29
29.3336	1956.85
29.922	1972.89
30.5268	1989.38
31.1915	2007.49
31.8576	2025.65
32.461	2042.09
32.9401	2055.15
33.7305	2076.7
34.3535	2093.68
35	2111.3
Overlay 5
32.9144	2055.09
29.5659	1971.43
26.8358	1967.6
24.5673	1892.95
22.6524	1911.21
21.0144	1832.04
19.5973	1858.8
18.3593	2821.67
17.2684	1911.67
16.2999	1602.63
15.4342	1583.02
14.6559	1553.52
13.9523	1526.47
13.3131	1505.16
12.73	1491.87
12.1958	1476.16
11.7046	1479.82
11.2514	1455.77
10.8321	1441.98
10.4429	1452.64
10.0806	1438.39
9.74268	1433.27
9.42667	1410.65
9.13051	1438.37
Overlay 6
7.07107	1115.46
7.65353	1126.9
8.34056	1140.39
9.00513	1153.43
9.61006	1165.31
10.2329	1177.54
10.8796	1190.23
11.5799	1203.98
12.1491	1215.16
12.8565	1229.05
13.4186	1240.08
14.0309	1252.1
14.688	1265.01
15.2982	1276.99
15.9575	1289.93
16.6656	1303.83
17.227	1314.85
17.9078	1328.22
18.4965	1339.78
19.1647	1352.9
19.766	1364.7
20.3949	1377.05
21.0355	1389.63
21.6704	1402.09
22.305	1414.55
22.965	1427.51
23.5745	1439.47
24.2602	1452.94
24.844	1464.4
25.4679	1476.65
26.1135	1489.32
26.7524	1501.87
27.383	1514.25
28.0183	1526.72
28.6525	1539.17
29.3336	1552.54
29.922	1564.1
30.5268	1575.97
31.1915	1589.02
31.8576	1602.1
32.461	1613.94
32.9401	1623.35
33.7305	1638.87
34.3535	1651.1
35	1663.79
Overlay 7
32.9144	1605.84
29.5659	1543.05
26.8358	1503.65
24.5673	1457.75
22.6524	1443.35
21.0144	1399.03
19.5973	1375.76
18.3593	1525.44
17.2684	1346.77
16.2999	1288.15
15.4342	1285.63
14.6559	1262.47
13.9523	1262.17
13.3131	1228.04
12.73	1218.68
12.1958	1204.31
11.7046	1207.87
11.2514	1191.91
10.8321	1177.99
10.4429	1192.98
10.0806	1165.91
9.74268	1165.04
9.42667	1150.97
9.13051	1159.6

[truncated: 42 more sheets: Fig3a, Fig3b, Fig3c, Fig3d, Fig3e, Fig3f, Fig4b Pareto, Fig4b Variance, Fig4c, Fig5b, Fig6c, Fig7, SIFe 1, SIFe 2a-f, SIFe 3, SIFe 4a, SIFe 4b, SIFe 4c, SIFe 4d, SIFe 4e …]
